# Supplementary material for: Perturbed epigenetic transcriptional regulation in AML with IDH mutations causes increased susceptibility to NK cells
Source: Leukemia. 2023 Jul 26;37(9):1830–41. doi: 10.1038/s41375-023-01972-3 (PMC10457197; doi:10.1038/s41375-023-01972-3)
Supplement: Supplementary file 1 — Table S1-S8 [file 41375_2023_1972_MOESM1_ESM.xlsx]

## Sheet: Table S1
geneName	baseMean	log2FoldChange	lfcSE	stat	pvalue	padj
LMO3	245.764	11.4129	1.50092	7.60395	2.87218e-14	1.07125e-11
KLHL1	136.032	10.5595	1.51582	6.96625	3.25512e-12	8.76832e-10
CNBD1	242.798	7.93958	0.810542	9.79539	1.17841e-22	1.99225e-19
PTPRB	14.3378	7.31201	1.89697	3.85458	0.000115931	0.00532702
RYR2	609.914	7.30806	2.28333	3.20061	0.00137135	0.038214
PHF21B	75.302	7.2619	1.1778	6.16563	7.02016e-10	1.24531e-07
RUNX1T1	259.235	7.03265	0.625229	11.2481	2.36586e-29	8.60345e-26
SCGN	32.2167	7.02966	1.70002	4.13505	3.54882e-05	0.00204846
TEX13A	184.848	6.7441	0.720021	9.36653	7.49562e-21	8.38702e-18
CYYR1	805.494	6.70392	0.403667	16.6075	6.14718e-62	4.47085e-58
SP8	9.32156	6.69374	2.11712	3.16172	0.0015684	0.0418605
LRRC3B	62.8913	6.41506	1.04033	6.16636	6.98779e-10	1.24531e-07
CTSG	36.8367	6.19936	1.29902	4.77233	1.82111e-06	0.000151371
INPP4B	29.0382	5.87986	1.34877	4.35942	1.30409e-05	0.000858338
FAM189A1	138.338	5.67184	0.649464	8.7331	2.47788e-18	1.71635e-15
MSRA	321.405	5.46342	0.506849	10.7792	4.31674e-27	1.04652e-23
CYP26B1	28.6449	5.21796	1.28081	4.07396	4.62199e-05	0.00255417
TCHH	35.753	4.78708	1.08803	4.39977	1.08368e-05	0.000740054
GLIS3	332.3	4.4643	0.40324	11.0711	1.73331e-28	5.04255e-25
UGT8	112.197	4.44856	0.566644	7.85071	4.13694e-15	1.82351e-12
ABCA8	119.462	4.39997	0.553592	7.94804	1.89491e-15	9.18777e-13
LAMC1	1514.94	4.3991	0.258127	17.0424	3.98357e-65	5.79451e-61
CACNA2D1	25.2095	4.32397	1.20413	3.59097	0.000329455	0.0126112
GPNMB	20.0186	4.31184	1.32168	3.26239	0.00110477	0.0324648
KRT72	81.8326	4.13092	0.672643	6.14133	8.18332e-10	1.40041e-07
PRKG2	162.982	4.1175	0.480271	8.57328	1.00578e-17	5.85203e-15
KCNJ3	60.4223	4.07055	0.743109	5.47774	4.30802e-08	5.13643e-06
IRF5	64.7634	3.93486	0.720507	5.46124	4.72831e-08	5.51165e-06
PLAAT1	203.016	3.88946	0.438419	8.87156	7.21299e-19	5.8289e-16
DYNC1I1	53.1381	3.85674	0.743339	5.18841	2.12099e-07	2.17004e-05
ARFGEF3	94.3522	3.69965	0.654635	5.65148	1.59075e-08	2.0477e-06
LOC100506422	22.9791	3.62442	1.07421	3.37405	0.000740711	0.0237845
PDE5A	22.7685	3.61086	1.07465	3.36004	0.000779314	0.0247509
ANKEF1	126.629	3.60572	0.505546	7.13232	9.86886e-13	3.05431e-10
KIF19	132.648	3.58003	0.578585	6.18756	6.11018e-10	1.11098e-07
PTPN5	448.505	3.57516	0.411755	8.68273	3.86373e-18	2.55463e-15
BMX	42.9032	3.49504	0.886366	3.94311	8.04311e-05	0.00389984
AXDND1	213.643	3.36059	0.447939	7.50234	6.26892e-14	2.19147e-11
DCT	47.999	3.35076	0.96829	3.46049	0.000539185	0.0188533
GRID1	1254.62	3.35005	0.312765	10.7111	9.02861e-27	1.87614e-23
DACH1	144.859	3.32999	0.492491	6.76152	1.36553e-11	3.2037e-09
FGD5	26.3371	3.25474	1.0373	3.1377	0.00170278	0.0441353
MPL	6393.42	3.24623	0.331558	9.79084	1.23266e-22	1.99225e-19
SEMA3A	65.4558	3.22926	0.671927	4.80597	1.54006e-06	0.000131774
BCHE	122.862	3.04939	0.484753	6.2906	3.16251e-10	5.97427e-08
XYLT1	78.8742	2.96697	0.629614	4.71236	2.44865e-06	0.000196785
F2RL2	184.468	2.96651	0.506738	5.85412	4.79536e-09	6.83856e-07
TMC5	66.9796	2.96142	0.634136	4.67001	3.01186e-06	0.000234281
MDGA2	28.5418	2.87128	0.916234	3.13379	0.00172566	0.0445851
CYFIP2	308.499	2.86459	0.421315	6.79916	1.05231e-11	2.59438e-09
FHAD1	295.557	2.86177	0.364442	7.85248	4.07904e-15	1.82351e-12
SLAIN1	782.137	2.85304	0.305288	9.3454	9.15412e-21	9.51114e-18
SELENOP	105.648	2.84572	0.539558	5.27417	1.33361e-07	1.43694e-05
ABCB11	63.6273	2.82223	0.640781	4.40436	1.06098e-05	0.000731421
BAGE2	291.165	2.82088	0.443951	6.35403	2.09741e-10	4.06786e-08
MMP2	131.702	2.81078	0.555021	5.06428	4.09944e-07	3.97929e-05
DLK1	153.2	2.80202	0.476563	5.87965	4.11131e-09	5.9211e-07
KRT73	86.3369	2.78596	0.623092	4.47119	7.7786e-06	0.000554645
COBLL1	320.699	2.74722	0.34221	8.02789	9.9161e-16	4.97378e-13
ZC2HC1A	44.2345	2.69276	0.777702	3.46245	0.000535272	0.0188069
FGF13	1606.8	2.67723	0.293563	9.11979	7.52671e-20	6.84272e-17
LRIG3	89.3081	2.67543	0.588956	4.54266	5.55495e-06	0.000406042
LIMCH1	102.117	2.64632	0.541429	4.88766	1.02044e-06	8.99591e-05
ENTPD1	76.8687	2.6375	0.686441	3.84229	0.000121892	0.00554076
BHLHB9	50.818	2.63442	0.728581	3.61582	0.000299397	0.0117703
ZFP30	197.698	2.63321	0.489868	5.37535	7.64338e-08	8.55235e-06
FREM1	1352.65	2.49568	0.318127	7.84493	4.33209e-15	1.85337e-12
ANKRD6	200.321	2.4949	0.457494	5.4534	4.94156e-08	5.65984e-06
ITGB5	81.6272	2.47431	0.621008	3.98435	6.76662e-05	0.00342952
CPEB2	267.338	2.46561	0.383624	6.42714	1.30025e-10	2.59087e-08
ARHGEF28	50.4467	2.46461	0.727184	3.38926	0.000700825	0.0229083
MYH6	65.7012	2.45361	0.686657	3.57327	0.000352557	0.0133202
CCDC152	201.965	2.41122	0.438195	5.50262	3.7418e-08	4.5603e-06
CCDC181	71.3867	2.39394	0.621167	3.85395	0.000116229	0.00532702
POU6F2	75.4619	2.3744	0.689491	3.4437	0.000573812	0.0197321
ADRA2A	294.691	2.29596	0.54461	4.21578	2.48914e-05	0.00151158
HGF	56.62	2.2674	0.732362	3.09601	0.00196146	0.0489641
LIN28B	2462.76	2.24579	0.252311	8.9009	5.53933e-19	4.73971e-16
MYO5C	367.123	2.23332	0.337807	6.61123	3.81131e-11	8.66239e-09
SH2D1B	57.3263	2.21197	0.694275	3.18601	0.00144251	0.0394413
MAGEC1	616.068	2.18229	0.322212	6.77283	1.26287e-11	3.01143e-09
OTOG	660.957	2.1719	0.374896	5.79334	6.89996e-09	9.46857e-07
MMRN1	303.502	2.16187	0.378771	5.70758	1.14591e-08	1.51531e-06
CA1	17619.3	2.16181	0.22646	9.54608	1.34693e-21	1.78114e-18
VSIG4	123.164	2.15614	0.493672	4.36756	1.25643e-05	0.000834523
SOBP	184.979	2.15166	0.438176	4.91049	9.08501e-07	8.20811e-05
ENPP4	179.812	2.15016	0.472421	4.55136	5.33013e-06	0.000393564
SYT17	99.2072	2.13233	0.535958	3.97854	6.93399e-05	0.00350214
IL21R	75.5603	2.12204	0.588492	3.6059	0.000311074	0.0120529
TFAP2A	594.082	2.09354	0.311505	6.72073	1.80818e-11	4.17488e-09
MAGEC2	72.4045	2.06523	0.648481	3.18472	0.00144893	0.0395424
MECOM	789.045	2.05121	0.266075	7.70912	1.2669e-14	4.84954e-12
SCML1	328.237	1.99096	0.46159	4.31327	1.60854e-05	0.0010353
IL17RE	86.3033	1.99058	0.5696	3.4947	0.0004746	0.0170458
ADAMTS1	138.089	1.95652	0.464268	4.2142	2.50669e-05	0.00151296
HMGN5	2448.82	1.92235	0.296071	6.49286	8.42198e-11	1.72544e-08
RHD	750.028	1.876	0.311403	6.02434	1.69796e-09	2.68463e-07
GDAP1	75.5704	1.87291	0.565183	3.31382	0.000920319	0.0283195
NKX3-1	145.629	1.85087	0.456604	4.05356	5.04446e-05	0.00271765
SYDE2	667.381	1.85046	0.318371	5.81228	6.1627e-09	8.61948e-07
RHCE	846.046	1.84922	0.307151	6.02056	1.73819e-09	2.71868e-07
HPGDS	112.763	1.84775	0.511445	3.61281	0.000302901	0.0118336
LRRC7	3753.61	1.83195	0.232018	7.89572	2.88645e-15	1.3544e-12
SELP	92.2222	1.81673	0.558826	3.25098	0.00115008	0.0333247
TCEAL1	99.7415	1.80624	0.518719	3.48213	0.00049745	0.0176247
ADAM28	1212.88	1.79963	0.256019	7.02929	2.07591e-12	6.03924e-10
XIRP2	483.386	1.79509	0.372074	4.82455	1.40319e-06	0.000121493
OGFRL1	519.079	1.78883	0.324046	5.52029	3.38444e-08	4.17205e-06
DIRAS3	98.2315	1.78347	0.524192	3.40232	0.000668171	0.0221394
AFF3	508.255	1.72901	0.318093	5.43555	5.46274e-08	6.15976e-06
GYPB	181.018	1.7264	0.3996	4.32033	1.55796e-05	0.0010117
MS4A3	6409.99	1.69276	0.268695	6.29993	2.97779e-10	5.69933e-08
SLAMF6	113.226	1.69077	0.517464	3.2674	0.00108539	0.0320244
ALS2CL	102.589	1.66322	0.500458	3.32339	0.000889294	0.0275227
KDR	2673.18	1.663	0.281238	5.91314	3.35651e-09	4.92642e-07
GAPT	340.726	1.65597	0.401004	4.12956	3.63465e-05	0.00208971
ZNF83	463.018	1.61021	0.42667	3.77391	0.000160712	0.0071055
MROH7	388.197	1.60981	0.338179	4.76024	1.93365e-06	0.000158016
OLFM2	476.298	1.59987	0.29807	5.36742	7.9869e-08	8.8685e-06
NOSTRIN	1738.4	1.59873	0.235951	6.77569	1.23817e-11	3.00174e-09
SPRED3	1131.76	1.56444	0.286542	5.45973	4.76848e-08	5.51165e-06
TCEAL4	1658.47	1.534	0.332084	4.6193	3.85043e-06	0.000293237
LHFPL6	151.811	1.52595	0.44438	3.43389	0.000594992	0.0203163
IL16	3020.81	1.5255	0.244478	6.23983	4.38045e-10	8.06557e-08
SLC12A2	378.997	1.51106	0.349927	4.3182	1.57306e-05	0.00101696
ZNF573	341.674	1.49417	0.341773	4.37182	1.23217e-05	0.000825954
LOC728485	242.432	1.48444	0.453284	3.27486	0.00105713	0.0313815
SASH1	1631.06	1.45738	0.278084	5.24079	1.59893e-07	1.68537e-05
CALN1	217	1.44313	0.405881	3.55556	0.000377174	0.0141401
CCDC121	143.123	1.40775	0.446019	3.15626	0.00159809	0.0422536
CCDC173	235.288	1.39678	0.382027	3.65622	0.000255958	0.0103421
MYOF	155.562	1.39627	0.416622	3.35141	0.000803998	0.0252591
PLEK	325.063	1.39327	0.363308	3.83497	0.000125581	0.00569064
ZNF607	404.815	1.39067	0.399301	3.48275	0.000496293	0.0176247
ATP8B4	377.001	1.38654	0.343971	4.03098	5.55439e-05	0.00295949
MYCBPAP	197.659	1.38148	0.420517	3.2852	0.0010191	0.0305016
ZSWIM5	366.867	1.3799	0.365515	3.77521	0.000159872	0.00708995
NBEA	437.858	1.37897	0.327073	4.21609	2.48579e-05	0.00151158
PPP2R3A	283.823	1.37053	0.344615	3.97698	6.97963e-05	0.003513
CFAP161	1359.59	1.36427	0.360073	3.78888	0.000151327	0.00675215
SLFN14	235.743	1.35177	0.402181	3.3611	0.000776328	0.02471
SLC6A9	287.235	1.34168	0.342523	3.91705	8.96399e-05	0.0043033
CD24	28472.3	1.34019	0.24536	5.46215	4.70406e-08	5.51165e-06
AHRR	189.42	1.3246	0.406998	3.25456	0.00113568	0.033098
GJA5	542.81	1.30342	0.314149	4.14904	3.33873e-05	0.00195827
TUSC3	808.025	1.30073	0.326399	3.9851	6.74513e-05	0.00342952
TESPA1	2317.02	1.29577	0.259069	5.00163	5.68472e-07	5.33484e-05
TRIM10	1027.82	1.28694	0.294783	4.36573	1.26701e-05	0.000837725
PLEKHG3	518.123	1.27931	0.312467	4.09424	4.23549e-05	0.00238046
AFAP1L1	367.509	1.27898	0.367545	3.47978	0.000501822	0.0177119
HIST1H2BG	1346.72	1.27435	0.397383	3.20686	0.00134191	0.0375372
IGSF10	7141.61	1.27228	0.278716	4.5648	4.99981e-06	0.000371058
RPL37A	27552.6	1.27148	0.356701	3.56456	0.000364472	0.0137347
RTL8B	345.72	1.26685	0.360984	3.50943	0.000449071	0.0163305
ARHGEF9	843.521	1.2641	0.328041	3.85347	0.000116458	0.00532702
TRIM15	396.679	1.26145	0.345782	3.64812	0.000264168	0.0105626
GYPE	495.272	1.2605	0.351231	3.58881	0.000332189	0.0126825
LPCAT2	1049.21	1.25829	0.345887	3.63787	0.000274902	0.0109554
ABCA3	2025.02	1.25669	0.295922	4.24671	2.16935e-05	0.00133709
ITPRIPL1	749.73	1.25554	0.371931	3.37573	0.000736189	0.0236916
CSMD3	431.114	1.24342	0.308595	4.02931	5.59404e-05	0.00296974
LOC400499	1326.21	1.24016	0.263082	4.71396	2.42951e-06	0.000196332
ZNF718	374.646	1.23713	0.387851	3.18971	0.00142417	0.0391606
CARMIL1	549.738	1.23445	0.282637	4.36764	1.25598e-05	0.000834523
HIST1H2BJ	1517.21	1.22541	0.369967	3.3122	0.000925651	0.0283464
MCF2L2	2424.69	1.2235	0.234629	5.21462	1.84196e-07	1.9138e-05
PTPN14	1146.42	1.218	0.24725	4.9262	8.3844e-07	7.62247e-05
MYCT1	615.193	1.21766	0.380853	3.19718	0.00138777	0.0384372
NTPCR	651.017	1.21095	0.327399	3.69869	0.000216712	0.00908442
TUBA4A	2122.63	1.2104	0.316356	3.82607	0.000130207	0.00588195
SLC8A3	199.664	1.20272	0.38549	3.11996	0.00180873	0.0460766
FOXB1	477.576	1.19667	0.294108	4.06881	4.72548e-05	0.00257442
CD52	2436.61	1.18847	0.351093	3.38507	0.000711596	0.0231046
SAMD12	1031.93	1.18274	0.251441	4.70383	2.55324e-06	0.000201845
GPR63	962.724	1.18241	0.26957	4.38627	1.15312e-05	0.000776543
IFI44	272.435	1.18088	0.348834	3.38522	0.000711211	0.0231046
SLA2	420.86	1.17002	0.302675	3.86561	0.000110813	0.00514981
ARHGAP30	1322.51	1.16905	0.248149	4.7111	2.46378e-06	0.000196913
PADI4	312.492	1.16073	0.351212	3.30493	0.000949986	0.0288486
FAM171B	4771.2	1.15875	0.315114	3.67724	0.000235767	0.00968775
SERPINE2	1425.73	1.15514	0.245846	4.69862	2.6193e-06	0.000205948
MUC4	457.511	1.15239	0.306521	3.75957	0.000170206	0.00745726
HCN1	915.434	1.1473	0.336079	3.41379	0.000640655	0.0215219
PROCR	412.758	1.14643	0.342676	3.34551	0.000821306	0.0256919
FGFBP3	482.136	1.14554	0.300923	3.80675	0.000140803	0.00634093
CD93	566.055	1.14175	0.284875	4.00791	6.12591e-05	0.00318241
ATP5ME	1239.09	1.12834	0.349788	3.22578	0.00125628	0.0359033
SLITRK5	548.255	1.12236	0.32905	3.41091	0.000647467	0.0217006
ADCY3	669.616	1.11301	0.343688	3.23844	0.00120184	0.0346864
DNAJC12	340.893	1.10033	0.320354	3.43475	0.000593106	0.0203163
EEF1B2	7513.48	1.09222	0.347526	3.14285	0.00167311	0.0434591
TJP1	804.295	1.08744	0.325328	3.34261	0.00082994	0.0259063
MYO3B	539.524	1.08342	0.309861	3.49649	0.000471424	0.0170157
TNS1	1475.95	1.08117	0.246441	4.38715	1.14847e-05	0.000776543
FABP5	1819.32	1.07531	0.317001	3.39215	0.000693476	0.0228378
HIST1H2BF	6743.8	1.07433	0.333639	3.22003	0.00128178	0.0363447
SFRP5	955.078	1.07407	0.316307	3.39566	0.000684625	0.0226331
HIST1H2BH	2548.39	1.06841	0.331344	3.22448	0.00126201	0.0359946
PADI1	525.433	1.05654	0.300765	3.51283	0.000443366	0.016204
SH2D2A	737.367	1.0511	0.282197	3.72469	0.000195553	0.00834167
BCL11A	594.22	1.03508	0.289322	3.5776	0.00034676	0.0131696
DLL1	403.192	1.03506	0.305342	3.38984	0.000699327	0.0229083
LXN	5852.91	1.03375	0.25667	4.02754	5.63636e-05	0.00298132
ANKRD13B	516.944	1.03336	0.28595	3.61379	0.000301752	0.0118309
COL24A1	489.734	1.02946	0.309099	3.33054	0.00086679	0.0269409
HIST1H2BI	2611.79	1.02814	0.324545	3.16794	0.00153522	0.0412563
NRGN	1196.37	1.02105	0.288144	3.54353	0.000394803	0.01465
C11orf1	474.669	1.01493	0.304854	3.32924	0.000870834	0.0270088
GNB5	760.996	0.983278	0.310389	3.16788	0.00153552	0.0412563
PLA2G6	5271.41	0.982197	0.269023	3.65098	0.000261246	0.0104975
DZIP1	1698.38	0.981913	0.234546	4.18645	2.83357e-05	0.00168922
SASH3	1103.94	0.969752	0.2951	3.28618	0.00101557	0.0304586
PLCB1	1101.21	0.968196	0.292233	3.3131	0.000922685	0.0283195
DLGAP3	630.742	0.967726	0.309032	3.13148	0.00173927	0.0447778
B4GALT6	1153.25	0.960789	0.304527	3.15502	0.00160486	0.0422536
BICD1	2384.02	0.944447	0.296825	3.18183	0.00146349	0.0397905
HIST1H2BN	4388.5	0.938053	0.278576	3.36732	0.000759029	0.0242656
TUBA1A	8687.05	0.926875	0.253648	3.65417	0.000258013	0.0103963
ERG	4858.2	0.915977	0.235106	3.89602	9.77858e-05	0.00461816
ABHD17C	1158.14	0.911803	0.253058	3.60314	0.000314392	0.0120916
PPM1F	1389.56	0.910485	0.286123	3.18215	0.00146186	0.0397905
WDCP	540.848	0.892494	0.288832	3.09001	0.0020015	0.0497673
FAM184A	826.948	0.891783	0.269706	3.3065	0.000944688	0.0287478
AIF1	1898.5	0.872903	0.232174	3.7597	0.000170119	0.00745726
NCR3LG1	3791.4	0.866905	0.234922	3.69018	0.000224099	0.00928701
MRFAP1L1	1677.26	0.858689	0.263042	3.26446	0.00109673	0.0322935
TNFRSF8	1695.79	0.854202	0.251832	3.39195	0.000693959	0.0228378
CCDC136	2561.08	0.850588	0.258835	3.28622	0.00101543	0.0304586
MS4A4A	2494.61	0.850097	0.24116	3.52503	0.000423434	0.0155931
CASZ1	2124.67	0.845558	0.229729	3.68067	0.000232621	0.00958557
LEF1	1217.49	0.841574	0.258543	3.25506	0.00113366	0.033098
EBP	4531.88	0.838495	0.252752	3.31746	0.000908395	0.0280542
ITGB3	11683.5	0.831185	0.213098	3.90048	9.60005e-05	0.00456348
MPIG6B	48565	0.830423	0.26524	3.13083	0.00174311	0.0447796
KIAA1324L	868.097	0.829471	0.26112	3.17659	0.00149015	0.0403646
ALDH1A1	2993.94	0.817937	0.243721	3.35603	0.000790689	0.025003
IGF2BP1	6609.1	0.812159	0.226488	3.58588	0.000335941	0.0127921
STARD9	1247.82	0.808449	0.254598	3.1754	0.0014963	0.0404558
SELENON	8917.82	0.806712	0.25468	3.16756	0.00153725	0.0412563
MARVELD1	2613.53	0.791858	0.255998	3.09322	0.00197998	0.0493165
RTN1	1188.69	0.789861	0.247322	3.19365	0.00140486	0.0387028
LDLRAD3	1795.73	0.782908	0.238496	3.28269	0.00102821	0.0306483
TIMP3	31067.6	0.780597	0.243045	3.21174	0.00131932	0.0371195
CD109	3369.54	0.780337	0.225574	3.45933	0.000541517	0.0188895
AFF2	4945.67	0.77384	0.216369	3.57648	0.000348251	0.0131918
PM20D2	2488.29	0.732537	0.229143	3.19686	0.00138934	0.0384372
ELMO1	3513	0.696611	0.220407	3.16056	0.00157466	0.0418738
CD84	9496.72	0.675639	0.213608	3.16299	0.00156159	0.0418322
LCP1	9244.22	-0.685333	0.213221	-3.21419	0.00130814	0.0368764
GMPR	3398.12	-0.699254	0.222885	-3.13728	0.00170521	0.0441353
ZNF318	4009.23	-0.719513	0.228863	-3.14385	0.0016674	0.0434591
PRKCB	12133.2	-0.730168	0.220596	-3.30998	0.000933012	0.028452
UTY	5827.58	-0.737546	0.229435	-3.21461	0.0013062	0.0368764
DST	7727.96	-0.762719	0.222518	-3.42768	0.00060877	0.0206414
PTPN1	7280.69	-0.786312	0.249244	-3.15479	0.00160615	0.0422536
CELSR3	1616.83	-0.787022	0.25141	-3.13043	0.0017455	0.0447796
MAPK14	2495.06	-0.788449	0.245934	-3.20594	0.00134622	0.0375856
PPDPF	6880.46	-0.788927	0.234267	-3.36765	0.000758123	0.0242656
BRPF3	2818.58	-0.794964	0.233419	-3.40574	0.000659855	0.0219138
FHL2	1875.16	-0.797426	0.24383	-3.27042	0.00107389	0.0317621
ST6GAL1	9043.29	-0.806361	0.246571	-3.27031	0.00107431	0.0317621
GCLC	2035.76	-0.807715	0.237153	-3.40588	0.000659518	0.0219138
USP49	1180.27	-0.814367	0.25551	-3.18722	0.00143646	0.0393497
CSF1	4683.72	-0.814789	0.256236	-3.17984	0.00147354	0.039989
FKBP5	6398.98	-0.817945	0.219836	-3.72071	0.000198663	0.00842495
CTSA	1259.15	-0.819285	0.256332	-3.19619	0.00139257	0.0384372
UBR2	4452.33	-0.82541	0.227849	-3.62262	0.000291633	0.0114962
ZNF217	4395.49	-0.838844	0.228871	-3.66514	0.000247201	0.0100533
BAG2	2972.23	-0.842968	0.248651	-3.39016	0.000698521	0.0229083
TXNRD1	7439.83	-0.843401	0.270054	-3.12309	0.00178966	0.0456709
LAMA5	4915.37	-0.845959	0.246433	-3.43282	0.000597338	0.0203394
CUL7	3501.49	-0.851596	0.270918	-3.14337	0.00167017	0.0434591
ELOVL5	7300.51	-0.861682	0.241905	-3.56207	0.000367944	0.0138297
RNF24	7164.54	-0.863976	0.278026	-3.10753	0.00188657	0.0478084
MTCH1	1470.47	-0.864209	0.261024	-3.31084	0.00093018	0.0284252
PRIM2	770.656	-0.873844	0.265687	-3.28899	0.00100546	0.0303432
GOLGA6L10	843.557	-0.877925	0.278287	-3.15475	0.00160637	0.0422536
NUDT4	4906.97	-0.881757	0.284671	-3.09746	0.00195186	0.0489513
TFRC	61601.1	-0.900841	0.208993	-4.31039	1.62965e-05	0.00104427
P2RX5	4044.21	-0.905816	0.243083	-3.72637	0.000194255	0.00831069
CCND3	5137.34	-0.910157	0.222467	-4.09119	4.29162e-05	0.002401
CIITA	7857.82	-0.912409	0.222808	-4.09504	4.22097e-05	0.00238046
PTK2B	1906.5	-0.916544	0.263434	-3.47921	0.000502887	0.0177119
AP1S2	1386.18	-0.91661	0.262511	-3.4917	0.000479951	0.0171955
JAK2	5587.43	-0.924041	0.283837	-3.25553	0.00113179	0.033098
THEMIS2	1386.97	-0.925784	0.287258	-3.22283	0.00126933	0.0361324
DNASE2	683.574	-0.92838	0.290433	-3.19654	0.00139086	0.0384372
CCDC6	11890.2	-0.929564	0.268858	-3.45746	0.000545293	0.0189304
STK17B	1684.56	-0.930885	0.297479	-3.12925	0.00175253	0.0448809
MRPS10	1608.47	-0.949805	0.244644	-3.8824	0.000103432	0.00482218
CBFB	1783.14	-0.950896	0.233703	-4.06882	4.72522e-05	0.00257442
PTPRJ	3715.5	-0.951128	0.281389	-3.38012	0.000724554	0.0234208
SELPLG	2056.8	-0.956054	0.233521	-4.09408	4.23854e-05	0.00238046
DHRS3	1621.79	-0.959102	0.270576	-3.54467	0.000393108	0.0146244
SOCS2	1358.27	-0.963486	0.29693	-3.24482	0.00117526	0.0339866
LAT	3254.32	-0.969091	0.226045	-4.28715	1.8098e-05	0.00114958
ARHGAP26	769.122	-0.970404	0.280652	-3.45768	0.000544842	0.0189304
CBLB	1457.52	-0.975581	0.306018	-3.18799	0.00143266	0.0393198
TTPAL	358.846	-0.978682	0.315448	-3.10251	0.00191885	0.0483737
SPOPL	1508.77	-0.979591	0.311267	-3.14711	0.00164892	0.0432165
TXNDC16	969.265	-0.982707	0.276644	-3.55225	0.000381952	0.0142824
STARD5	663.415	-0.982796	0.31522	-3.11781	0.00182201	0.0463339
CSTA	631.953	-0.985471	0.287929	-3.42262	0.000620212	0.0208833
SYS1	572.874	-0.989193	0.29537	-3.349	0.000811031	0.0254251
HLA-DMA	2544.17	-0.990221	0.232697	-4.25541	2.08667e-05	0.00129713
RAB8B	2736.38	-0.990392	0.313318	-3.16098	0.0015724	0.0418738
PIM2	8098.13	-0.993847	0.250829	-3.96225	7.42463e-05	0.00368596
MED20	882.474	-0.996929	0.265049	-3.7613	0.000169035	0.00745086
SDC3	933.178	-0.99947	0.266725	-3.7472	0.000178821	0.00781119
ATAT1	657.25	-1.00119	0.322641	-3.10309	0.00191512	0.0483634
NCOA3	3973.37	-1.00245	0.257873	-3.88737	0.000101337	0.00475501
AHR	4748.73	-1.00516	0.292853	-3.43231	0.000598464	0.0203394
KIAA0355	1915.75	-1.0052	0.278725	-3.60644	0.000310432	0.0120529
RIPOR3	5361.35	-1.01857	0.328935	-3.09657	0.00195771	0.0489641
JDP2	3536.22	-1.01959	0.292572	-3.48491	0.000492299	0.0175514
FERMT2	548.672	-1.0231	0.304974	-3.35472	0.000794446	0.0250285
FOXN4	390.653	-1.02327	0.316861	-3.2294	0.00124052	0.0356613
SDCBP	4667.52	-1.02869	0.315538	-3.26012	0.00111366	0.0326598
KEL	2025.41	-1.0316	0.2636	-3.91351	9.09653e-05	0.00435257
DDX3Y	19973.4	-1.03294	0.230539	-4.48054	7.44557e-06	0.000535035
KIT	850.266	-1.03381	0.258514	-3.99904	6.36011e-05	0.00328064
GCKR	1895.85	-1.03413	0.261402	-3.95608	7.61883e-05	0.00373143
NCS1	994.421	-1.03543	0.259036	-3.99724	6.40846e-05	0.00329114
IL10RB	755.387	-1.03595	0.26617	-3.89206	9.93961e-05	0.00467902
SUPT3H	418.324	-1.03707	0.314752	-3.2949	0.000984568	0.0297745
THRB	372.155	-1.0407	0.333019	-3.12504	0.00177782	0.0454483
PALM2-AKAP2	6670.76	-1.04104	0.22041	-4.72318	2.32189e-06	0.000188683
CD74	22380.1	-1.04687	0.219675	-4.76552	1.8837e-06	0.000155494
PIK3CD	2350.39	-1.05262	0.273551	-3.84799	0.00011909	0.00543035
IL5RA	404.697	-1.05336	0.323764	-3.25349	0.00113997	0.033098
UGCG	1493.65	-1.05353	0.302579	-3.48184	0.000497988	0.0176247
CCNE2	622.596	-1.05775	0.313168	-3.37757	0.000731282	0.0235859
TBX3	303.921	-1.06133	0.337546	-3.14425	0.00166511	0.0434591
TWSG1	2022.05	-1.06249	0.311875	-3.40679	0.000657319	0.0219138
DPYSL2	1052.95	-1.0694	0.270559	-3.95257	7.73178e-05	0.00376142
SLC2A1	5751.49	-1.0755	0.251251	-4.28057	1.86415e-05	0.00116377
MMD	525.361	-1.07694	0.318589	-3.38035	0.000723934	0.0234208
KAT2B	379.785	-1.08205	0.312681	-3.46056	0.000539049	0.0188533
CPEB4	2160.79	-1.09737	0.283978	-3.86428	0.000111415	0.00516129
ACBD7	1119.04	-1.09795	0.299584	-3.66491	0.000247429	0.0100533
MAP1A	2926.1	-1.10057	0.293831	-3.74559	0.000179973	0.0078235
ENO2	308.543	-1.10387	0.335909	-3.28621	0.00101545	0.0304586
MEX3B	3227.1	-1.11594	0.324928	-3.43443	0.000593792	0.0203163
FBXL20	4633.29	-1.11829	0.285392	-3.91844	8.9124e-05	0.00429271
TNFSF10	3653.37	-1.11864	0.266658	-4.19505	2.72807e-05	0.00163302
HLA-B	1723.52	-1.12389	0.279869	-4.01576	5.92536e-05	0.00310037
DES	749.794	-1.13071	0.282276	-4.0057	6.18348e-05	0.00320089
KLF6	1374.76	-1.1368	0.321896	-3.53158	0.000413092	0.0152508
PPP1R16B	1242.81	-1.14016	0.268362	-4.24859	2.1512e-05	0.00133155
GSN	396.948	-1.14331	0.331152	-3.45252	0.000555382	0.0192347
HLA-DRB1	4056.09	-1.14438	0.233986	-4.8908	1.00429e-06	8.90761e-05
MBNL2	7410.35	-1.14499	0.348607	-3.28447	0.00102175	0.0305181
MYRF	575.811	-1.15891	0.29838	-3.884	0.00010275	0.00480582
AKR1C1	4944.17	-1.16514	0.317601	-3.66857	0.000243912	0.00996614
COL2A1	2031.12	-1.19776	0.23242	-5.15342	2.55776e-07	2.5483e-05
LBH	451.464	-1.19974	0.303016	-3.95934	7.51583e-05	0.00371855
SBF2	711.439	-1.20682	0.29854	-4.0424	5.2906e-05	0.00283974
MAP1B	3778.59	-1.20749	0.373164	-3.23581	0.00121298	0.0349385
LRP11	620.104	-1.21163	0.302269	-4.00843	6.11234e-05	0.00318241
MMP15	1085.02	-1.21434	0.265915	-4.56665	4.95582e-06	0.000369679
UBE2H	3339.68	-1.21481	0.335337	-3.62264	0.000291607	0.0114962
PGAP1	246.229	-1.21771	0.371217	-3.28031	0.00103694	0.0308453
HLA-DPA1	2829.28	-1.22103	0.246053	-4.96246	6.96071e-07	6.49041e-05
RYR1	6109.52	-1.22277	0.22147	-5.52115	3.36779e-08	4.17205e-06
HLA-DRA	13364.1	-1.2328	0.210927	-5.84465	5.07631e-09	7.16894e-07
JARID2	17644.2	-1.23643	0.303024	-4.08029	4.498e-05	0.00250682
CHST2	1502.56	-1.24039	0.286457	-4.3301	1.49044e-05	0.000972192
REPS2	428.328	-1.24159	0.301103	-4.12347	3.73206e-05	0.00212888
WWTR1	1411.9	-1.24422	0.273878	-4.54299	5.54627e-06	0.000406042
L3MBTL1	584.556	-1.24716	0.279124	-4.46812	7.89118e-06	0.000559927
RHOA	9194.15	-1.25057	0.21834	-5.7276	1.01859e-08	1.37189e-06
KIAA1586	3342.28	-1.27083	0.27158	-4.67941	2.87703e-06	0.000224996
TP53INP1	10123	-1.27549	0.347275	-3.67285	0.000239861	0.00982821
SLC40A1	4346.5	-1.27794	0.246583	-5.18261	2.18802e-07	2.21021e-05
TNXB	239.717	-1.28316	0.40577	-3.16229	0.00156536	0.0418561
MAPRE3	631.039	-1.28567	0.347947	-3.69503	0.000219863	0.00916368
RAB27A	3120.83	-1.28584	0.290998	-4.41874	9.92779e-06	0.000690956
IL6ST	10533.6	-1.29184	0.30922	-4.17774	2.94419e-05	0.00173821
USP9Y	2130.49	-1.30421	0.263932	-4.94146	7.75396e-07	7.15046e-05
RAB3B	300.29	-1.30477	0.37379	-3.49064	0.000481858	0.0172214
HLA-DPB1	2419.32	-1.31798	0.254076	-5.18733	2.13334e-07	2.17004e-05
HLA-DQB1	1601.23	-1.31985	0.261931	-5.03894	4.68118e-07	4.50943e-05
ITM2C	386.933	-1.32368	0.315259	-4.1987	2.6845e-05	0.00161358
ACKR2	183.466	-1.32405	0.417298	-3.17292	0.00150916	0.0407278
FAM49A	522.759	-1.32792	0.296414	-4.47993	7.4668e-06	0.000535035
NEO1	13595.1	-1.33287	0.235213	-5.66663	1.45635e-08	1.90848e-06
APOL6	1165.79	-1.33429	0.334515	-3.98875	6.64234e-05	0.00339016
LGALS1	3939.25	-1.3347	0.322158	-4.14299	3.42804e-05	0.00199457
LOXL2	247.129	-1.3416	0.366619	-3.65938	0.000252825	0.010244
SPIN4	1851.98	-1.34171	0.279596	-4.79874	1.59667e-06	0.00013582
BCL3	1568	-1.34178	0.381343	-3.51858	0.000433865	0.0159369
CD38	1645.33	-1.34295	0.360021	-3.7302	0.000191325	0.00825822
NINJ1	617.473	-1.34436	0.382792	-3.51198	0.000444784	0.0162151
TRIM16	950.603	-1.34675	0.385289	-3.49542	0.000473311	0.0170415
ADGRG1	753.383	-1.3478	0.278792	-4.83445	1.33516e-06	0.000116295
IFITM1	6338.95	-1.35268	0.224928	-6.01384	1.81181e-09	2.80368e-07
GJA1	622.782	-1.3587	0.27706	-4.90397	9.3919e-07	8.43299e-05
SHISA7	294.434	-1.36029	0.437862	-3.10667	0.00189206	0.0478642
ZNF451	12378.7	-1.36349	0.270775	-5.03552	4.76551e-07	4.56047e-05
NES	237.225	-1.36517	0.384827	-3.54749	0.00038892	0.0145057
PLXDC2	2970.49	-1.36665	0.238918	-5.72016	1.06423e-08	1.4202e-06
ADAM8	519.4	-1.36977	0.435138	-3.14791	0.00164445	0.0431771
ADD2	515.767	-1.37267	0.320385	-4.28444	1.83203e-05	0.00115049
TRIM22	539.566	-1.37284	0.409247	-3.35455	0.000794939	0.0250285
EPSTI1	1163.7	-1.38583	0.252699	-5.48413	4.15517e-08	4.99514e-06
C2orf16	425.262	-1.39123	0.302202	-4.60365	4.15154e-06	0.000314522
HLA-DMB	328.244	-1.39666	0.334355	-4.17717	2.95159e-05	0.00173821
AKR1C2	599.152	-1.41059	0.365249	-3.86199	0.000112467	0.00519347
CD36	229.746	-1.41457	0.381745	-3.70554	0.000210941	0.00888942
HLA-DRB5	368.275	-1.41813	0.330955	-4.28497	1.82764e-05	0.00115049
KDM5D	3371.86	-1.41952	0.233587	-6.07707	1.22402e-09	2.02325e-07
PTPDC1	458.266	-1.42082	0.349687	-4.06311	4.84228e-05	0.0026282
SPRY4	501.232	-1.42496	0.343782	-4.14496	3.39868e-05	0.00198543
CLCA1	3143.37	-1.42762	0.276636	-5.16065	2.46094e-07	2.46875e-05
IL10RA	311.15	-1.4281	0.416725	-3.42695	0.000610399	0.0206485
IDH2	13923.6	-1.42834	0.23224	-6.1503	7.73377e-10	1.33923e-07
SAT1	2124.7	-1.4297	0.355982	-4.01623	5.91369e-05	0.00310037
HLX	194.273	-1.43307	0.446682	-3.20825	0.00133545	0.0375009
GRK5	266.36	-1.43733	0.362064	-3.96982	7.19269e-05	0.00359535
KIF17	225.387	-1.44609	0.41275	-3.50354	0.000459122	0.0166543
DUSP6	170.039	-1.45772	0.468059	-3.1144	0.00184321	0.0467911
COX6B2	502.934	-1.46604	0.292608	-5.01024	5.43635e-07	5.13488e-05
ADGRG5	189.029	-1.47119	0.408295	-3.60326	0.000314253	0.0120916
PLXNA2	487.693	-1.47421	0.332019	-4.44014	8.98994e-06	0.000631728
GP5	175.835	-1.47638	0.447978	-3.29566	0.000981899	0.0297556
ZCCHC24	487.518	-1.50697	0.312939	-4.81554	1.46804e-06	0.000126356
PLXNA1	10427.4	-1.51746	0.24658	-6.15403	7.55376e-10	1.32382e-07
TPM1	1934.59	-1.52083	0.268552	-5.6631	1.48663e-08	1.93076e-06
PDK4	183.825	-1.52925	0.434923	-3.51614	0.000437875	0.0160436
C12orf76	179.059	-1.5357	0.445053	-3.45061	0.000559325	0.0193253
DUSP10	857.345	-1.54513	0.415166	-3.72171	0.000197882	0.00841634
GPC4	1604.01	-1.54838	0.338354	-4.5762	4.73503e-06	0.00035503
NPPC	194.057	-1.55076	0.420046	-3.69189	0.000222596	0.00925109
CACNA1H	1901	-1.56799	0.270081	-5.80562	6.41265e-09	8.88366e-07
GOLGA6L9	1637.72	-1.58256	0.245847	-6.43718	1.21712e-10	2.45892e-08
LRP1	883.91	-1.587	0.310131	-5.1172	3.10103e-07	3.06855e-05
OSGIN1	360.926	-1.58771	0.384941	-4.12457	3.71431e-05	0.0021271
TMOD1	1159.38	-1.60124	0.291047	-5.50167	3.76211e-08	4.5603e-06
TMPRSS11F	248.745	-1.63971	0.362043	-4.52905	5.92499e-06	0.00042878
FCGR2A	12243.3	-1.64108	0.337084	-4.86845	1.12477e-06	9.85597e-05
GGT5	637.247	-1.6421	0.307593	-5.33856	9.36888e-08	1.03242e-05
RAP1GAP	2430.48	-1.65742	0.27284	-6.0747	1.2422e-09	2.03023e-07
LSR	754.736	-1.66869	0.276149	-6.04272	1.51536e-09	2.44915e-07
SOCS1	269.222	-1.67237	0.518045	-3.22823	0.00124557	0.0357357
TPPP	102.498	-1.67914	0.536077	-3.13228	0.00173456	0.0447356
MAML2	241.077	-1.68853	0.518944	-3.25378	0.00113881	0.033098
HELZ2	1749.08	-1.69133	0.322581	-5.24313	1.57877e-07	1.67626e-05
LIFR	218.276	-1.69559	0.420598	-4.03139	5.54476e-05	0.00295949
LGALS3BP	2323.61	-1.69918	0.233777	-7.26838	3.63813e-13	1.17601e-10
OSR2	163.761	-1.7025	0.430225	-3.95722	7.58267e-05	0.00372627
PTGS2	285.427	-1.71409	0.409836	-4.18238	2.88475e-05	0.00171272
COL27A1	481.504	-1.72562	0.312166	-5.52789	3.24099e-08	4.06409e-06
EID3	303.684	-1.73461	0.411499	-4.21534	2.49401e-05	0.00151158
ITGB4	1866.9	-1.73706	0.249266	-6.96867	3.19943e-12	8.76832e-10
PTPRD	278.255	-1.74249	0.438441	-3.97428	7.05913e-05	0.00354076
SLC26A11	212.597	-1.75094	0.467888	-3.74221	0.000182406	0.00789664
HBE1	298.472	-1.75102	0.412835	-4.24146	2.22069e-05	0.00136296
DIP2C	169.927	-1.75338	0.442958	-3.95834	7.54727e-05	0.00372144
GPRC5B	412.497	-1.75452	0.36824	-4.76462	1.8921e-06	0.000155494
CITED1	155.735	-1.75783	0.450226	-3.90433	9.44883e-05	0.00450632
TOX2	631.725	-1.76642	0.298803	-5.91166	3.38678e-09	4.92642e-07
ITGA9	1460.39	-1.7677	0.297662	-5.93859	2.87476e-09	4.26696e-07
GGN	205.029	-1.77087	0.390144	-4.53901	5.6519e-06	0.000411062
MXD1	3228.97	-1.77528	0.326163	-5.44292	5.24145e-08	5.95642e-06
CDKN2B	754.492	-1.79423	0.342988	-5.23116	1.68449e-07	1.76277e-05
SPTA1	4705.65	-1.80227	0.229846	-7.8412	4.46249e-15	1.85395e-12
DAPK2	750.416	-1.81474	0.358354	-5.06409	4.10349e-07	3.97929e-05
FGD6	1488.65	-1.82644	0.342596	-5.33116	9.75874e-08	1.0673e-05
SLCO2B1	197.492	-1.83235	0.491355	-3.72918	0.000192106	0.00826739
C3	318.78	-1.83736	0.443675	-4.14122	3.45462e-05	0.00200203
HSPA6	167.637	-1.83792	0.495107	-3.71218	0.000205484	0.00868887
SCRN1	65.7273	-1.86306	0.601001	-3.09993	0.00193565	0.0487128
CXCL3	264.234	-1.89104	0.552453	-3.42299	0.000619373	0.0208833
HMOX1	3183.62	-1.90036	0.348082	-5.45952	4.77429e-08	5.51165e-06
CDK18	204.866	-1.9155	0.416644	-4.59745	4.27695e-06	0.000322344
AXL	2508.43	-1.95195	0.286521	-6.81258	9.58638e-12	2.4042e-09
ARHGAP23	71.3347	-1.9535	0.631007	-3.09585	0.00196247	0.0489641
SYNPO	138.793	-1.96151	0.544033	-3.6055	0.000311556	0.0120529
ACSBG1	208.404	-1.98441	0.484646	-4.09455	4.22993e-05	0.00238046
TLE4	1205.97	-1.98466	0.285585	-6.94945	3.66717e-12	9.52547e-10
MED12L	404.087	-2.00085	0.417374	-4.79391	1.63564e-06	0.000138326
MGAT3	1668.61	-2.01752	0.284727	-7.08578	1.38263e-12	4.10444e-10
SCRT2	204.293	-2.04162	0.42613	-4.79108	1.65885e-06	0.000139478
NPTXR	152.918	-2.04944	0.460483	-4.45062	8.56209e-06	0.000604584
PLCL1	738.967	-2.06355	0.283031	-7.2909	3.07892e-13	1.01786e-10
CPEB1	141.934	-2.06443	0.446157	-4.62713	3.70773e-06	0.000283856
SLC2A10	144.725	-2.07263	0.469743	-4.41227	1.02293e-05	0.000708551
HBZ	3437.89	-2.08864	0.225683	-9.25478	2.14677e-20	2.0818e-17
TRANK1	1105.48	-2.10653	0.320306	-6.57662	4.81267e-11	1.04485e-08
C17orf99	56.0668	-2.11165	0.654619	-3.22577	0.00125634	0.0359033
TGFBR3	283.732	-2.1123	0.528524	-3.99661	6.4257e-05	0.00329114
LDHD	94.1169	-2.12533	0.589943	-3.6026	0.000315049	0.0120916
GDF15	149.258	-2.13014	0.633732	-3.36127	0.000775856	0.02471
ABCG2	119.751	-2.13564	0.591208	-3.61234	0.000303445	0.0118336
SGK1	592.332	-2.14992	0.435107	-4.94114	7.7669e-07	7.15046e-05
TPSB2	142.657	-2.15186	0.593541	-3.62547	0.000288437	0.0114322
HRC	87.1078	-2.15637	0.567764	-3.798	0.000145871	0.00654889
NCR1	84.1816	-2.15642	0.59113	-3.64797	0.000264319	0.0105626
TYROBP	2718.22	-2.17955	0.226499	-9.62279	6.40662e-22	9.31908e-19
WFIKKN1	63.6194	-2.22194	0.694659	-3.19861	0.00138092	0.0384071
VASN	507.225	-2.22286	0.428149	-5.19179	2.08279e-07	2.14867e-05
CYP3A5	293.163	-2.22533	0.472986	-4.70484	2.54064e-06	0.000201845
RGL3	87.1279	-2.24471	0.570051	-3.93773	8.22562e-05	0.00397508
RUNX2	1194.72	-2.25063	0.257591	-8.73726	2.3884e-18	1.71635e-15
ABI3BP	95.3378	-2.2841	0.629224	-3.63003	0.000283384	0.0112626
MYO1E	257.161	-2.28794	0.359074	-6.37176	1.8687e-10	3.67326e-08
SGCZ	87.9034	-2.28967	0.61429	-3.72734	0.000193509	0.0083032
OXCT1	314.983	-2.30396	0.353093	-6.52508	6.79658e-11	1.4328e-08
SSTR2	76.4903	-2.3116	0.65447	-3.53202	0.000412403	0.0152508
UNC5C	51.4588	-2.33086	0.69824	-3.3382	0.000843239	0.026265
IGF2	42.7831	-2.34464	0.742861	-3.15623	0.00159825	0.0422536
RUSC2	72.0684	-2.35395	0.604094	-3.89666	9.75288e-05	0.00461816
CYTH4	79.2994	-2.36267	0.5974	-3.95493	7.65586e-05	0.00373698
ESPN	500.458	-2.36386	0.331735	-7.12575	1.03515e-12	3.13694e-10
SEMA6B	122.793	-2.42207	0.594625	-4.07328	4.63565e-05	0.00255417
GBP2	275.239	-2.42256	0.437438	-5.53806	3.05848e-08	3.86858e-06
SLC35D3	95.5235	-2.44227	0.57008	-4.28408	1.83496e-05	0.00115049
ALDH3B1	93.5565	-2.44429	0.600489	-4.07049	4.69136e-05	0.00257442
MLXIPL	439.784	-2.46851	0.325415	-7.58573	3.30627e-14	1.20233e-11
STRA6	59.0539	-2.47605	0.74736	-3.31306	0.000922826	0.0283195
ITGA8	223.959	-2.49667	0.4203	-5.94021	2.84657e-09	4.26696e-07
CCR7	41.3339	-2.49707	0.790576	-3.15855	0.00158556	0.0420869
HLA-DQA1	716.922	-2.4975	0.337473	-7.40059	1.35581e-13	4.58643e-11
HES2	49.0886	-2.49857	0.732661	-3.41027	0.000648982	0.0217014
COL11A1	125.072	-2.50814	0.472194	-5.31167	1.08623e-07	1.17913e-05
SYNE2	1045.86	-2.51025	0.358934	-6.99362	2.67887e-12	7.49361e-10
CNN1	242.675	-2.56682	0.373135	-6.87905	6.0252e-12	1.53759e-09
SPIRE1	513.805	-2.59775	0.300912	-8.63292	5.98051e-18	3.78228e-15
ELF3	82.3024	-2.61539	0.658959	-3.96898	7.21816e-05	0.00359573
OLFML2B	39.6203	-2.66	0.825656	-3.22169	0.00127439	0.0362056
RASSF4	152.811	-2.72973	0.672892	-4.05672	4.97675e-05	0.00269115
GPR153	482.747	-2.75597	0.314559	-8.76137	1.92897e-18	1.47678e-15
COLGALT2	31.0622	-2.86687	0.89145	-3.21596	0.00130008	0.0367917
FBXO32	57.1237	-2.87386	0.758054	-3.79111	0.000149979	0.00671258
HBB	323.778	-2.87691	0.410201	-7.0134	2.32587e-12	6.63376e-10
SLCO3A1	49.7786	-2.8874	0.770939	-3.7453	0.000180178	0.0078235
BAIAP2L1	33.3915	-2.90572	0.905912	-3.20751	0.00133888	0.0375248
SLC38A1	619.959	-2.90846	0.371086	-7.83771	4.58834e-15	1.85395e-12
SUSD5	58.3873	-2.9155	0.662902	-4.39809	1.0921e-05	0.000742321
EPHA5	31.7631	-2.94581	0.951004	-3.09758	0.00195105	0.0489513
CSAG3	45.7417	-2.97084	0.806272	-3.68466	0.000229006	0.0094634
HBD	1021.94	-2.98503	0.415845	-7.17823	7.06196e-13	2.23311e-10
HLA-DOA	96.9292	-3.01079	0.592792	-5.07899	3.79447e-07	3.72935e-05
MMP9	114.018	-3.04622	0.70244	-4.33662	1.44687e-05	0.000948027
SLC22A31	118.255	-3.0767	0.501764	-6.13177	8.69078e-10	1.46995e-07
TRIM71	125.293	-3.0855	0.50457	-6.1151	9.64951e-10	1.61335e-07
MT1G	391.041	-3.11483	0.479575	-6.49497	8.30474e-11	1.72544e-08
PRF1	105.149	-3.16088	0.546863	-5.78003	7.46891e-09	1.01535e-06
COL1A1	119.376	-3.17927	0.779719	-4.07745	4.55314e-05	0.00252786
ZC3H12D	40.0728	-3.25257	0.809282	-4.01908	5.84255e-05	0.00307919
SLC6A19	301.375	-3.25629	0.434107	-7.50112	6.32763e-14	2.19147e-11
PRKD1	278.57	-3.25658	0.393946	-8.26655	1.37888e-16	7.16326e-14
MAGEA6	59.7018	-3.34119	0.682589	-4.89489	9.83631e-07	8.77785e-05
ITGA11	59.1342	-3.42453	0.68336	-5.01132	5.40583e-07	5.13488e-05
HLA-DQA2	31.0736	-3.5019	0.926819	-3.77841	0.000157835	0.00702101
LOXL4	366.542	-3.6497	0.425117	-8.58516	9.07065e-18	5.49757e-15
CD3D	48.4194	-3.6525	0.783116	-4.66406	3.10034e-06	0.00023988
HEY1	101.827	-3.65938	0.585177	-6.25345	4.01474e-10	7.48697e-08
CLCNKB	131.242	-3.69278	0.530646	-6.95903	3.4263e-12	9.06162e-10
TMPRSS15	48.7925	-3.78662	0.767226	-4.93547	7.99584e-07	7.31493e-05
HCK	112.844	-3.80205	0.630392	-6.03125	1.62696e-09	2.60064e-07
SLC16A9	50.0835	-3.85232	0.805425	-4.78297	1.72727e-06	0.000144396
GBP1	26.7296	-3.96628	1.18138	-3.35733	0.000786998	0.0249405
TMEM63C	188.951	-3.989	0.468678	-8.51118	1.72175e-17	9.63254e-15
CITED4	23.9284	-4.1086	1.21271	-3.38795	0.000704162	0.0229658
DYSF	157.008	-4.12636	0.495231	-8.33218	7.93661e-17	4.27578e-14
LPAR1	34.0598	-4.18866	0.951448	-4.4024	1.07059e-05	0.000734568
P4HA2	83.2375	-4.29876	0.650824	-6.60511	3.97229e-11	8.88937e-09
LRRC6	33.6777	-4.41694	1.02754	-4.29854	1.71926e-05	0.00109686
LIN28A	18.7392	-4.57753	1.32822	-3.44637	0.000568181	0.0195847
ZNF618	289.757	-4.80109	0.426262	-11.2632	1.99284e-29	8.60345e-26
MORN4	33.575	-5.00137	1.07299	-4.66114	3.14461e-06	0.000242018
RBM47	155.132	-6.24314	0.662344	-9.42582	4.26745e-21	5.17286e-18
CXCR3	9.22233	-6.62317	2.10715	-3.14319	0.00167117	0.0434591
PTHLH	12.4142	-7.05288	2.01367	-3.5025	0.000460915	0.0166778
MMP23B	13.1683	-7.13673	1.93068	-3.69648	0.000218606	0.0091375
TFAP2B	13.3709	-7.15776	1.93196	-3.70493	0.000211449	0.00888942
TPSG1	21.9326	-7.87343	1.77697	-4.43081	9.38782e-06	0.000656516
KIAA1217	37.5747	-8.64976	1.64636	-5.25386	1.48945e-07	1.59306e-05
CSAG1	50.6946	-9.08201	1.61155	-5.63558	1.74467e-08	2.22613e-06
MAGEA12	61.1573	-9.35197	1.57033	-5.95543	2.59383e-09	3.93019e-07
MOCS1	62.885	-9.39215	1.56731	-5.99252	2.06609e-09	3.16351e-07
CDH12	96.7321	-10.0132	1.53066	-6.54177	6.07933e-11	1.30044e-08
COBL	104.238	-10.1206	1.53558	-6.59075	4.3761e-11	9.64466e-09
MBP	283.864	-11.5662	1.48929	-7.76625	8.08426e-15	3.17821e-12

## Sheet: Table S2
up/down EP pair	eRNA ID	chr	start	end	width	strand	overlap.mRNA.antisense	upstream.mRNA	downstream.mRNA
up	eRNA.inter.merged.34	chr1	34777201	34777801	601	+	NA	DLGAP3	NA
up	eRNA.inter.merged.261	chr1	214347201	214348601	1401	-	NA	PTPN14	NA
up	eRNA.inter.merged.351	chr2	166766401	166824001	57601	+	NA	XIRP2	NA
up	eRNA.inter.merged.553	chr3	183433601	183435401	1801	+	NA	NA	MCF2L2
up	eRNA.inter.merged.637	chr3	151460601	151480401	19801	-	NA	NA	IGSF10
up	eRNA.inter.merged.710	chr4	114171601	114499001	327401	+	NA	UGT8	NA
up	eRNA.inter.merged.1264	chr8	15417201	15466201	49001	+	NA	TUSC3	NA
up	eRNA.inter.merged.1604	chr11	60100601	60102201	1601	+	NA	NA	MS4A3
up	eRNA.inter.merged.1605	chr11	60103401	60110601	7201	+	NA	NA	MS4A3
up	eRNA.inter.merged.1607	chr11	60125001	60129801	4801	+	NA	NA	MS4A3
up	eRNA.inter.merged.1681	chr11	59967201	59968201	1001	-	NA	MS4A3	NA
up	eRNA.inter.merged.1804	chr12	16650801	16832401	181601	-	NA	NA	LMO3
up	eRNA.inter.merged.1962	chr14	100681001	100685601	4601	+	NA	DLK1	NA
up	eRNA.inter.merged.2005	chr14	100710601	100711601	1001	-	NA	DLK1	NA
up	eRNA.inter.merged.2189	chr16	55651201	55652601	1401	-	NA	NA	LPCAT2
up	eRNA.as.merged.196	chr1	162350401	162352001	1601	-	NA	SH2D1B	NA
up	eRNA.as.merged.226	chr1	237469001	237471001	2001	-	RYR2	NA	NA
up	eRNA.as.merged.825	chr6	31587601	31588401	801	-	NA	AIF1	NA
up	eRNA.as.merged.855	chr6	148298601	148299001	401	-	SASH1	NA	NA
up	eRNA.as.merged.897	chr7	72293201	72293801	601	+	CALN1	NA	NA
up	eRNA.as.merged.970	chr8	52346601	52347601	1001	+	ST18	NA	NA
up	eRNA.as.merged.989	chr8	112808801	112811401	2601	+	CSMD3	NA	NA
up	eRNA.as.merged.990	chr8	112813201	112815401	2201	+	CSMD3	NA	NA
up	eRNA.as.merged.991	chr8	113071201	113090801	19601	+	CSMD3	NA	NA
up	eRNA.as.merged.1298	chr11	60057628	60059001	1374	-	MS4A3	NA	NA
up	eRNA.as.merged.1497	chr13	95408201	95497001	88801	-	NA	DZIP1	NA
up	eRNA.as.merged.1498	chr13	95500001	95504201	4201	-	NA	DZIP1	NA
up	eRNA.as.merged.2101	chr21	38376401	38378401	2001	+	ERG	NA	NA
up	eRNA.as.merged.2102	chr21	38492401	38493401	1001	+	ERG	NA	NA
up	eRNA.as.merged.2209	chrX	65921801	65926201	4401	-	NA	VSIG4	NA
down	eRNA.inter.merged.52	chr1	67139001	67143201	4201	+	NA	NA	C1orf141
down	eRNA.inter.merged.200	chr1	67137601	67142001	4401	-	NA	NA	C1orf141
down	eRNA.inter.merged.473	chr2	189508801	189523401	14601	-	NA	SLC40A1	NA
down	eRNA.inter.merged.560	chr3	187091401	187101001	9601	+	NA	NA	ST6GAL1
down	eRNA.inter.merged.579	chr3	196179601	196180401	801	+	NA	NA	TFRC
down	eRNA.inter.merged.751	chr4	68016601	68029401	12801	-	NA	TMPRSS11F	NA
down	eRNA.inter.merged.809	chr5	95711401	95712201	801	+	NA	NA	RFESD
down	eRNA.inter.merged.810	chr5	95717601	95722201	4601	+	NA	NA	RFESD
down	eRNA.inter.merged.960	chr6	43391201	43412401	21201	+	NA	NA	ZNF318
down	eRNA.inter.merged.2045	chr15	82498001	82501201	3201	+	NA	CPEB1	GOLGA6L9
down	eRNA.inter.merged.2096	chr15	82497401	82500001	2601	-	NA	CPEB1	GOLGA6L9
down	eRNA.inter.merged.2496	chr19	55466801	55467201	401	-	NA	NA	SHISA7
down	eRNA.inter.merged.2569	chr21	33374601	33377201	2601	+	NA	NA	IL10RB
down	eRNA.inter.merged.2652	chr22	24206001	24208001	2001	-	NA	GGT5	NA
down	eRNA.inter.merged.2709	chrY	13167401	13181401	14001	+	NA	UTY	NA
down	eRNA.as.merged.335	chr2	138617001	138629201	12201	-	NA	NA	SPOPL
down	eRNA.as.merged.729	chr6	15569001	15571201	2201	+	NA	NA	JARID2
down	eRNA.as.merged.2281	chrY	13235801	13237401	1601	+	NA	UTY	NA

## Sheet: Table S3
geneName	baseMean	log2FoldChange	lfcSE	stat	pvalue	padj
RAB27B	533.821	1.31283	0.235363	5.57788	2.43e-08	4.34e-05
NEB	494.475	1.19297	0.226525	5.26638	1.39e-07	0.000140104
CASS4	509.789	1.13014	0.240979	4.6898	2.73e-06	0.00110644
MEIS1	1347.21	1.12437	0.173596	6.47697	9.36e-11	8.33e-07
ABCC3	422.184	1.08469	0.250469	4.33065	1.49e-05	0.00367662
SELP	772.484	1.06561	0.211284	5.04348	4.57e-07	0.000336452
PRR5L	350.888	1.06061	0.243191	4.36124	1.29e-05	0.00328971
ITGB5	561.313	0.980448	0.234473	4.18149	2.9e-05	0.00616285
ENC1	452.607	0.916601	0.243778	3.75998	0.000169928	0.0214891
STX11	259.264	0.910733	0.262128	3.47438	0.000512036	0.0465169
MYCN	980.508	0.893529	0.170745	5.23312	1.67e-07	0.000148391
RASGRP3	1062.99	0.88863	0.177178	5.01547	5.29e-07	0.000336452
KDR	1798.6	0.856002	0.154497	5.54058	3.01e-08	4.47e-05
MYLK	773.629	0.825215	0.227696	3.6242	0.000289856	0.0309485
ABHD4	1202.68	0.824115	0.179461	4.59218	4.39e-06	0.00144638
IL18	693.723	0.81291	0.229836	3.53692	0.000404828	0.0391759
SLC37A1	3768.28	0.78752	0.130402	6.03919	1.55e-09	6.89e-06
PLEK	2631.49	0.781601	0.148505	5.26312	1.42e-07	0.000140104
ANGPT1	785.589	0.779218	0.191925	4.06002	4.91e-05	0.00939799
CD69	981.122	0.762029	0.164293	4.63825	3.51e-06	0.00130346
ANO10	468.343	0.758716	0.198437	3.82347	0.000131588	0.01865
GMPR	2114.7	0.75255	0.156383	4.81223	1.49e-06	0.000781656
THBS1	1846.67	0.744364	0.149624	4.97489	6.53e-07	0.000387486
PIK3CG	1023.34	0.744276	0.157	4.74061	2.13e-06	0.000998416
ACSM3	3249.96	0.743354	0.157776	4.71145	2.46e-06	0.00109491
SAMD9	1087.13	0.741557	0.19707	3.76291	0.000167951	0.0214891
ADCY6	1840.3	0.736851	0.16543	4.45417	8.42e-06	0.00249934
FOS	715.1	0.726267	0.20645	3.51788	0.000435003	0.0412887
TXK	1500.42	0.72488	0.157793	4.59386	4.35e-06	0.00144638
MMRN1	2375.27	0.712739	0.163254	4.36583	1.27e-05	0.00328971
F2RL2	732.3	0.706795	0.204346	3.45881	0.000542567	0.0480707
FMNL3	3493.53	0.692572	0.147479	4.69607	2.65e-06	0.00110644
PBX1	2346.25	0.684554	0.147876	4.62924	3.67e-06	0.00130702
ARAP3	1342.66	0.65785	0.164295	4.00406	6.23e-05	0.0104591
BMPER	1293.87	0.656901	0.163873	4.00859	6.11e-05	0.0104591
BIN2	4242.3	0.642534	0.126069	5.0967	3.46e-07	0.000279733
SLC40A1	4946.91	0.64042	0.152199	4.20779	2.58e-05	0.00616285
FYB1	3620.43	0.636795	0.126966	5.01546	5.29e-07	0.000336452
GP1BB	900.307	0.618847	0.164681	3.75786	0.000171372	0.0214891
TPM1	2010.38	0.612355	0.135625	4.51504	6.33e-06	0.00194343
SP100	1521.44	0.604419	0.146923	4.11384	3.89e-05	0.00769866
PARD3B	1378.01	0.59814	0.142495	4.19762	2.7e-05	0.00616285
CAVIN2	1343.53	0.596508	0.167021	3.57145	0.00035501	0.0359166
IL16	4864.53	0.581962	0.124331	4.68074	2.86e-06	0.00110644
CFAP161	1990.45	0.579124	0.157366	3.68011	0.000233133	0.0268131
SNRK	1137	0.570769	0.153669	3.71427	0.00020379	0.024854
GAD1	3474.74	0.569982	0.157961	3.60838	0.000308117	0.0318972
GAPT	2353.58	0.543249	0.11948	4.54678	5.45e-06	0.00173204
DAB2	1407.27	0.54088	0.140983	3.83649	0.000124804	0.0182153
TEC	4687.96	0.535934	0.12836	4.17525	2.98e-05	0.00616285
RAB13	1280.74	0.53201	0.145748	3.65021	0.000262024	0.0293015
ITGA9	1290.08	0.529981	0.138639	3.82275	0.000131972	0.01865
RYR2	3082.44	0.524698	0.135671	3.86742	0.000109993	0.0168839
KCNMB3	1277.55	0.513416	0.138711	3.70134	0.000214466	0.0254585
F2R	7544.7	0.500019	0.13204	3.78689	0.000152547	0.0202706
CCND1	4452.6	0.494266	0.117812	4.19536	2.72e-05	0.00616285
TMSB4X	3647.18	0.483103	0.11564	4.17764	2.95e-05	0.00616285
PLXDC2	4156.9	0.478533	0.124122	3.85534	0.000115571	0.0174394
ABCB1	2322.55	0.476914	0.13439	3.54872	0.000387108	0.0378728
GPX1	1744.96	0.470675	0.129863	3.6244	0.000289628	0.0309485
ZFP36L1	3041.38	0.464034	0.132366	3.50568	0.000455441	0.042682
TC2N	2987.03	0.450374	0.12573	3.58206	0.000340901	0.0348855
ITGA5	3447.25	0.445324	0.110435	4.03246	5.52e-05	0.00982803
GAB3	14026.6	0.442084	0.122426	3.61103	0.000304985	0.0318972
TMEM164	5363.82	0.440476	0.108868	4.04595	5.21e-05	0.00946834
MYO18A	2058.24	0.43945	0.121313	3.62245	0.000291822	0.0309485
MYH9	30854.4	0.398647	0.0905496	4.40253	1.07e-05	0.00297687
CARD8	6210.63	0.37452	0.107357	3.48855	0.000485657	0.0445753
RAP1B	10877.1	0.349745	0.101198	3.45606	0.000548135	0.0480707
TFRC	15105.6	-0.350139	0.0951938	-3.67817	0.000234912	0.0268131
NUP210	4219.06	-0.401799	0.104506	-3.84473	0.000120687	0.0179079
BST2	3196.76	-0.419725	0.118032	-3.55602	0.000376514	0.0372456
MYH10	5228.33	-0.42548	0.114793	-3.70648	0.000210161	0.0252846
DHCR24	5937.06	-0.426011	0.119696	-3.5591	0.000372121	0.0372246
AFF2	3617.24	-0.432409	0.113807	-3.7995	0.000144989	0.0195582
IDI1	4167.67	-0.437052	0.115857	-3.77233	0.00016173	0.0211747
VEGFA	2521.71	-0.469895	0.136291	-3.44773	0.000565318	0.0488644
ADAMTSL4	1307.18	-0.480167	0.137613	-3.48926	0.000484353	0.0445753
CKAP4	905.805	-0.544276	0.157543	-3.45478	0.000550737	0.0480707
FDFT1	2269.97	-0.545027	0.130476	-4.17723	2.95e-05	0.00616285
CYP51A1	2956.53	-0.569075	0.146403	-3.88704	0.000101474	0.0161326
LEPR	1575.59	-0.577711	0.159488	-3.6223	0.000292	0.0309485
MS4A3	3297.09	-0.603578	0.158236	-3.81441	0.000136511	0.01899
NECTIN1	1810.07	-0.608775	0.150427	-4.04699	5.19e-05	0.00946834
MAGED1	1567.27	-0.617896	0.152287	-4.05744	4.96e-05	0.00939799
LSS	1367.71	-0.640749	0.165626	-3.86866	0.000109437	0.0168839
DHCR7	1038.27	-0.646486	0.170025	-3.80231	0.000143355	0.0195582
PIM2	1271.58	-0.657355	0.186891	-3.51732	0.000435936	0.0412887
ADAMTS14	1586.23	-0.673841	0.168245	-4.00511	6.2e-05	0.0104591
PMP22	1094.84	-0.674326	0.182881	-3.68724	0.000226696	0.0265562
NTN1	1214.64	-0.705651	0.144524	-4.88261	1.05e-06	0.00058255
FUT1	862.659	-0.73518	0.201476	-3.64897	0.000263296	0.0293015
ACAT2	995.794	-0.742831	0.180221	-4.12178	3.76e-05	0.00760724
TANC1	3164.81	-0.747973	0.140328	-5.33017	9.81e-08	0.000124798
PITX1	570.179	-0.759103	0.2205	-3.44264	0.000576064	0.0493144
ANK1	2332.54	-0.761099	0.174402	-4.36406	1.28e-05	0.00328971
TNFRSF8	433.797	-0.787266	0.227593	-3.4591	0.000541976	0.0480707
INSIG1	1205.4	-0.787346	0.19774	-3.98172	6.84e-05	0.0112803
SCD	14108.1	-0.801186	0.139369	-5.74868	8.99e-09	2e-05
CFH	2229.77	-0.838514	0.176703	-4.74532	2.08e-06	0.000998416
MSMO1	461.496	-0.863519	0.217961	-3.96181	7.44e-05	0.0120407
TNFRSF1B	506.678	-0.880402	0.236728	-3.71904	0.00019998	0.0247281
PTPRF	2557.5	-0.965992	0.167943	-5.75192	8.82e-09	2e-05
FGFRL1	664.001	-1.00929	0.228963	-4.40809	1.04e-05	0.00297687

## Sheet: Table S4
geneName	baseMean	log2FoldChange	lfcSE	stat	pvalue	padj
DDX60	8.30381	6.53131	1.96674	3.32088	0.000897325	0.0357258
CALD1	8.17908	6.50181	1.97764	3.28766	0.00101024	0.0390099
OAS3	50.0281	2.84674	0.614253	4.63448	3.58e-06	0.000372965
KALRN	44.7985	2.2376	0.601258	3.72152	0.000198027	0.010534
LIPC	40.8832	2.02558	0.61832	3.27594	0.00105309	0.0403005
GPRC5B	73.6263	2.00301	0.481944	4.1561	3.24e-05	0.0022929
IFI44L	176.392	1.91368	0.31255	6.12281	9.19e-10	2.74e-07
XAF1	327.696	1.6775	0.240771	6.96722	3.23e-12	1.59e-09
F13A1	139.226	1.60054	0.380419	4.20731	2.58e-05	0.00197162
CXCL3	609.067	1.4748	0.220429	6.69059	2.22e-11	8.64e-09
PLEK	3988.59	1.45157	0.295497	4.91228	9e-07	0.000112048
RNASEL	93.5393	1.43602	0.41525	3.45821	0.000543782	0.0242058
THBS1	2872.16	1.39354	0.15519	8.97962	2.72e-19	8.71e-16
PPBP	835.932	1.37967	0.216264	6.37955	1.78e-10	5.69e-08
SAMD9L	345.219	1.36056	0.246111	5.52824	3.23e-08	6.48e-06
ITGB5	761.011	1.35611	0.16663	8.13844	4e-16	5.13e-13
CD69	1177.44	1.33884	0.13603	9.84223	7.41e-23	3.16e-19
LTBP1	3959.65	1.33399	0.307491	4.33832	1.44e-05	0.00121896
SELP	989.242	1.30021	0.191358	6.79464	1.09e-11	4.97e-09
PDE5A	507.778	1.28295	0.245769	5.22016	1.79e-07	2.6e-05
RASGRP3	1423.56	1.24281	0.183989	6.75484	1.43e-11	6.11e-09
USP18	209.128	1.20868	0.275704	4.38398	1.17e-05	0.00101626
SLA	406.001	1.16965	0.227822	5.13404	2.84e-07	3.95e-05
MEIS1	1660.84	1.1646	0.356935	3.26277	0.00110328	0.0420953
ANGPT1	1031.7	1.16206	0.177147	6.55986	5.39e-11	2.03e-08
MED12L	2714.36	1.15569	0.3477	3.32382	0.00088795	0.0354627
CCDC175	254.284	1.13828	0.253637	4.48783	7.2e-06	0.000668434
DNM3	207.399	1.1186	0.307708	3.63527	0.000277685	0.0139059
MMRN1	2657.83	1.1122	0.134993	8.23893	1.74e-16	2.48e-13
IFIT1	311.319	1.10339	0.237755	4.64088	3.47e-06	0.000364555
MYCN	1152.09	1.10218	0.16401	6.72023	1.81e-11	7.5e-09
PRR5L	486.32	1.07187	0.238227	4.49938	6.82e-06	0.000642429
STX11	331.261	1.05768	0.233287	4.53383	5.79e-06	0.00055832
TMSB4X	4858.02	1.01959	0.129975	7.84449	4.35e-15	4.29e-12
CAVIN2	1533.6	1.01122	0.157247	6.43081	1.27e-10	4.28e-08
MYLK	862.343	1.00218	0.184172	5.44155	5.28e-08	9.81e-06
DUSP6	280.217	0.971981	0.250138	3.88577	0.000102005	0.00613949
DAPP1	191.495	0.964985	0.289214	3.33658	0.000848159	0.0342085
IFI44	780.651	0.938645	0.156148	6.01127	1.84e-09	4.82e-07
DOCK10	212.588	0.934854	0.291302	3.20923	0.00133092	0.0479279
BIRC3	562.753	0.93389	0.1787	5.22602	1.73e-07	2.55e-05
ABCC3	414.101	0.93039	0.233794	3.97953	6.91e-05	0.00447093
CASS4	554.742	0.922019	0.187478	4.91803	8.74e-07	0.000109877
CLCN4	792.35	0.921236	0.168372	5.47143	4.46e-08	8.8e-06
STRIP2	580.165	0.906569	0.17532	5.17093	2.33e-07	3.32e-05
SAMD9	1201.09	0.898804	0.171358	5.24518	1.56e-07	2.35e-05
PBX1	2827.89	0.898187	0.137695	6.523	6.89e-11	2.46e-08
GMPR	2614.74	0.880139	0.121193	7.26227	3.81e-13	2.87e-10
HEMGN	508.511	0.874841	0.212941	4.10837	3.98e-05	0.00276122
DPY19L2	467.073	0.86685	0.210321	4.12156	3.76e-05	0.00262194
SLC37A1	4320.96	0.85676	0.113896	7.52231	5.38e-14	4.6e-11
FYB1	4050.16	0.854599	0.115738	7.38388	1.54e-13	1.23e-10
PLXDC2	5226.81	0.851225	0.118498	7.18343	6.8e-13	4.29e-10
CCL5	300.534	0.844419	0.242589	3.48086	0.0004998	0.0225267
DHRS3	364.308	0.841944	0.260317	3.23431	0.00121939	0.044831
DDX58	256.732	0.826739	0.251765	3.28378	0.00102425	0.0394321
DENND1C	500.594	0.803778	0.191552	4.19614	2.72e-05	0.00203548
PBX4	314.962	0.799836	0.242051	3.30442	0.000951735	0.0374686
KRCC1	499.93	0.797367	0.20454	3.89835	9.69e-05	0.00588451
SP110	396.285	0.794798	0.234061	3.39568	0.000684573	0.0290604
GP1BB	1193.06	0.794612	0.184399	4.3092	1.64e-05	0.00133792
LAT2	718.508	0.793478	0.164529	4.82274	1.42e-06	0.000171255
SLC44A1	1990.75	0.792608	0.124117	6.38595	1.7e-10	5.6e-08
CNST	1469.76	0.786297	0.13819	5.68998	1.27e-08	2.77e-06
SLC40A1	5147.99	0.784915	0.129919	6.04158	1.53e-09	4.25e-07
BANK1	553.225	0.781071	0.186502	4.188	2.81e-05	0.00208548
IFI6	669.717	0.773726	0.165647	4.67092	3e-06	0.000328561
ADCY6	2259.39	0.771194	0.156503	4.92767	8.32e-07	0.000105627
RTN1	1457.74	0.768935	0.143148	5.37161	7.8e-08	1.3e-05
CXCL8	430.257	0.754768	0.203442	3.70999	0.000207269	0.0109801
TUBB1	922.327	0.752174	0.164335	4.57709	4.71e-06	0.000468575
OGFRL1	831.819	0.749405	0.162229	4.61944	3.85e-06	0.000397819
RGS18	1938.86	0.74817	0.136992	5.4614	4.72e-08	9.04e-06
GDF11	1441.19	0.742159	0.161732	4.58883	4.46e-06	0.000448555
NPR3	1598.82	0.739522	0.137656	5.37224	7.78e-08	1.3e-05
PARP9	705.205	0.73765	0.170017	4.33868	1.43e-05	0.00121896
ITGA6	2795.67	0.728059	0.14337	5.0782	3.81e-07	5.14e-05
GFOD1	3281.91	0.72208	0.134362	5.37415	7.69e-08	1.3e-05
MDM1	2284.49	0.72172	0.131993	5.46787	4.55e-08	8.85e-06
PRKAR2B	1960.73	0.714865	0.131613	5.43158	5.59e-08	1.02e-05
F2RL2	811.675	0.707299	0.185382	3.81536	0.000135983	0.00774801
EFNB2	350.945	0.702107	0.216133	3.24849	0.0011602	0.0434816
PROS1	718.966	0.684139	0.17481	3.91362	9.09e-05	0.005631
LRMP	935.828	0.679867	0.166023	4.09501	4.22e-05	0.00289414
NR4A1	1540.06	0.671412	0.125542	5.34811	8.89e-08	1.46e-05
SUCNR1	1775.37	0.671078	0.175514	3.82351	0.000131567	0.00756362
F2R	8507.35	0.665713	0.118268	5.62884	1.81e-08	3.81e-06
MPP1	7362.39	0.660995	0.122244	5.40719	6.4e-08	1.15e-05
NABP1	3243.9	0.659705	0.122266	5.39566	6.83e-08	1.18e-05
GBP4	1387.32	0.659381	0.155038	4.25303	2.11e-05	0.00166657
TRIB1	575.043	0.65823	0.19461	3.3823	0.000718816	0.0303132
FOS	890.49	0.656837	0.191251	3.43443	0.000593811	0.0258934
IL18	623.772	0.655562	0.179412	3.65394	0.000258246	0.0132961
TC2N	3475.86	0.654939	0.10808	6.05976	1.36e-09	3.97e-07
BIN2	4508.16	0.652062	0.120612	5.40628	6.43e-08	1.15e-05
SEPTIN5	1442.74	0.649071	0.155497	4.17418	2.99e-05	0.0021784
ARAP3	1312.78	0.647922	0.141226	4.58784	4.48e-06	0.000448555
IFIT3	1156.8	0.643422	0.187298	3.43528	0.000591947	0.0258934
PIK3CG	1072.45	0.635807	0.162207	3.91972	8.87e-05	0.00551709
ZFP36	3348.57	0.623972	0.133026	4.69059	2.72e-06	0.000311817
RAP1B	12293.8	0.622503	0.0875913	7.10691	1.19e-12	6.61e-10
MAPRE2	2136.6	0.621157	0.146373	4.24366	2.2e-05	0.0016983
CTSA	1027.28	0.613963	0.161299	3.80635	0.000141031	0.00799698
CPEB2	1021.88	0.608511	0.158567	3.83757	0.000124257	0.00720802
ARHGAP18	1317.68	0.606574	0.132711	4.57062	4.86e-06	0.000479542
GAB3	15242.2	0.606494	0.100683	6.02378	1.7e-09	4.55e-07
ARHGAP21	7473.12	0.606129	0.100112	6.05452	1.41e-09	4.01e-07
SLC2A3	1710.95	0.604352	0.170086	3.55321	0.00038056	0.017871
MCTP1	666.005	0.60049	0.164988	3.6396	0.000273063	0.0138107
DAPK2	1209.59	0.595435	0.164717	3.6149	0.000300463	0.0147584
MAST4	1163.32	0.590611	0.145873	4.0488	5.15e-05	0.00344829
NCOA7	3316.7	0.589551	0.11276	5.22835	1.71e-07	2.55e-05
FNIP1	2126.5	0.587485	0.126545	4.64251	3.44e-06	0.000364555
CMTM6	2401.29	0.587005	0.111891	5.24623	1.55e-07	2.35e-05
LRP12	733.132	0.582306	0.176754	3.29444	0.000986167	0.0381954
TEC	4954.86	0.58211	0.110386	5.27341	1.34e-07	2.09e-05
CD47	2130.67	0.577501	0.141017	4.09526	4.22e-05	0.00289414
ASAP2	1288.47	0.571699	0.132119	4.32716	1.51e-05	0.00127392
NRIP1	822.215	0.570208	0.152515	3.73869	0.000184978	0.00993618
RALB	2062.61	0.569781	0.132558	4.29834	1.72e-05	0.00139243
STXBP5	14728.4	0.568638	0.0875649	6.4939	8.36e-11	2.9e-08
IRF9	857.956	0.567106	0.157635	3.59759	0.000321175	0.0154792
DAD1	1837.95	0.566462	0.124342	4.55569	5.22e-06	0.000508057
SP100	1529.05	0.564907	0.144401	3.91206	9.15e-05	0.00564027
TPM1	2117.08	0.562657	0.152857	3.68094	0.000232379	0.0121596
GP6	2185.63	0.561856	0.116826	4.80933	1.51e-06	0.000179763
RAB8B	1325.81	0.560785	0.141066	3.97532	7.03e-05	0.00452788
PITPNM1	952.407	0.552069	0.145255	3.8007	0.000144287	0.00811297
INSR	869.373	0.54889	0.154623	3.54986	0.000385434	0.0180338
FOSB	2002.37	0.547989	0.141719	3.86673	0.000110306	0.00654687
TMEM164	5954.95	0.541491	0.112077	4.8314	1.36e-06	0.000165528
VCL	8314.51	0.540929	0.0948687	5.70187	1.19e-08	2.67e-06
CFAP161	1805.32	0.535899	0.140359	3.81805	0.000134512	0.00769844
RECQL	907.752	0.535272	0.164956	3.24493	0.0011748	0.0436548
ENDOD1	1643.24	0.532886	0.132841	4.01145	6.03e-05	0.00394712
CITED2	4458.46	0.527851	0.103373	5.10629	3.29e-07	4.53e-05
FZD6	938.987	0.526164	0.163776	3.2127	0.00131494	0.0474859
RAB13	1321.76	0.521416	0.154742	3.36959	0.000752798	0.031334
TSNAX	1226.73	0.521125	0.132387	3.93636	8.27e-05	0.00522438
PDLIM5	1640.08	0.517544	0.124115	4.16989	3.05e-05	0.00219489
DBI	2410.86	0.516818	0.161268	3.20471	0.00135196	0.0482791
ITGB3	21049.9	0.515624	0.096458	5.34558	9.01e-08	1.46e-05
C2orf88	3691.51	0.515509	0.123048	4.1895	2.8e-05	0.00208373
BRCA2	2093.72	0.514858	0.117261	4.39069	1.13e-05	0.00099898
STAT1	1849.34	0.514007	0.141531	3.63176	0.000281498	0.0139876
AHR	2112.08	0.513867	0.151688	3.38764	0.000704958	0.0298269
RRM2	1961.88	0.513835	0.118848	4.32346	1.54e-05	0.0012787
VMP1	2358.94	0.511087	0.141266	3.61792	0.000296985	0.0146436
LRRFIP2	1693.85	0.507407	0.151135	3.35731	0.000787039	0.0321332
SH2D3C	1100.6	0.497349	0.13883	3.58244	0.000340396	0.0162226
APLP2	13418.6	0.495108	0.0893286	5.54254	2.98e-08	6.16e-06
CAP1	3197.25	0.494141	0.106013	4.66111	3.15e-06	0.000338822
MEF2C	17477.5	0.493163	0.105475	4.67564	2.93e-06	0.000326385
PTK2B	1781.46	0.491652	0.127102	3.86816	0.000109658	0.00654687
HEXIM1	2232.75	0.490995	0.116965	4.19778	2.7e-05	0.00203264
TFPI	1168.29	0.482183	0.144519	3.33646	0.000848542	0.0342085
GAD1	3529	0.476644	0.149197	3.19473	0.00139963	0.0494855
ABCB1	2215.1	0.476455	0.127032	3.75066	0.000176368	0.00958065
GNB5	1242.77	0.476349	0.146352	3.25483	0.0011346	0.0429074
ERBIN	5486.21	0.472071	0.0981274	4.8108	1.5e-06	0.000179763
GP1BA	7858.07	0.470351	0.0951351	4.94404	7.65e-07	9.81e-05
VWDE	1701.27	0.470209	0.128994	3.6452	0.000267187	0.0136468
SNAP23	1928.8	0.463294	0.117954	3.92777	8.57e-05	0.00536639
GFI1B	1837.52	0.462217	0.128881	3.5864	0.000335274	0.0160381
LRRC32	1517.8	0.46154	0.144508	3.19387	0.00140381	0.0494855
GPX1	2019.34	0.460615	0.132442	3.47785	0.000505445	0.0226567
LIMS1	5077.86	0.451606	0.111561	4.04806	5.16e-05	0.00344829
EXOC3L2	1291.94	0.450811	0.138409	3.2571	0.00112555	0.042691
PDLIM1	8788.03	0.44716	0.106314	4.20602	2.6e-05	0.00197162
ACSM3	2587.8	0.446906	0.120693	3.70283	0.000213206	0.0112482
MYO5A	2410.34	0.445867	0.114668	3.88831	0.000100943	0.0061042
GTDC1	1613.97	0.444952	0.121308	3.66794	0.000244508	0.0126395
RYR1	2796.34	0.429206	0.128874	3.33044	0.00086708	0.0347374
ETS1	1380.41	0.426864	0.129192	3.30411	0.000952789	0.0374686
SMARCA2	3812.68	0.42612	0.125093	3.40643	0.000658186	0.028033
ACSL5	2958.11	0.424385	0.117576	3.60944	0.000306855	0.0149011
MACC1	2358.13	0.421663	0.125	3.3733	0.000742742	0.0312195
MYH9	31066.7	0.421499	0.0917093	4.59603	4.31e-06	0.000441004
CCND1	4719.22	0.42088	0.112585	3.73834	0.000185238	0.00993618
VSIR	2452.33	0.420452	0.115571	3.63805	0.000274707	0.0138107
DAB2	1340.86	0.419093	0.130757	3.20513	0.00135	0.0482791
SH3BGRL	2803.39	0.416308	0.128173	3.24803	0.00116208	0.0434816
ANKRD13A	1574.58	0.414929	0.12337	3.36329	0.000770181	0.0317483
GAPT	2134.05	0.408486	0.118327	3.45218	0.000556085	0.0245586
RYR2	2687.07	0.408164	0.119616	3.41229	0.000644204	0.027621
AIF1	4820.61	0.406569	0.106841	3.80536	0.0001416	0.00799698
CD84	18838.5	0.405828	0.103959	3.90375	9.47e-05	0.00580968
CCPG1	2492.5	0.391878	0.108473	3.61266	0.000303069	0.0147732
ZYX	19951.5	0.390385	0.0833663	4.68277	2.83e-06	0.000319601
DIAPH1	10811	0.378213	0.0890479	4.2473	2.16e-05	0.00169131
TIMP3	11226.1	0.374793	0.11121	3.37013	0.000751336	0.031334
PPIF	3622.96	0.369737	0.10714	3.45098	0.000558553	0.0245586
CTR9	3731.29	0.361638	0.102149	3.5403	0.000399667	0.0186317
SLC38A2	10367.1	0.360386	0.0881226	4.0896	4.32e-05	0.00294669
USP24	10440.7	0.355349	0.092288	3.85043	0.000117909	0.0069339
CLIC4	2926.82	0.344135	0.104329	3.29854	0.000971876	0.0378707
JMJD1C	7045.36	0.34284	0.102446	3.34652	0.000818316	0.0331988
GLUL	5032.72	0.342	0.101951	3.35456	0.000794913	0.0323517
EIF2AK2	9195.83	0.340025	0.098416	3.45498	0.000550341	0.0244131
JUNB	4835.7	0.338073	0.105831	3.19445	0.00140097	0.0494855
PTPN12	3523.72	0.330595	0.100896	3.27659	0.0010507	0.0403005
ZEB2	6834.95	0.328267	0.0902214	3.63846	0.000274278	0.0138107
CD63	3653.63	0.327802	0.101914	3.21645	0.00129789	0.0472697
RAC2	5905.5	0.322596	0.0989608	3.25984	0.00111475	0.0424067
SH3BGRL3	12814.6	0.315805	0.0976213	3.235	0.00121641	0.044831
ZMYND8	8659.08	0.291654	0.0881916	3.30705	0.000942827	0.0373057
LCP2	9431.05	0.280951	0.0863989	3.25179	0.00114682	0.0432418
RPS2	18437.2	-0.268802	0.0835196	-3.21843	0.00128894	0.0470775
COX6B1	8907.06	-0.288956	0.0901287	-3.20604	0.00134576	0.0482791
PICALM	17183.2	-0.330613	0.090616	-3.64851	0.000263766	0.0135259
SND1	6226.81	-0.330902	0.0950777	-3.48033	0.000500789	0.0225267
LDB1	5681.06	-0.336126	0.104565	-3.21452	0.00130661	0.0474526
EPB41	9870.54	-0.359196	0.0863629	-4.15915	3.19e-05	0.00228779
NUP210	3973.71	-0.374456	0.109688	-3.41384	0.000640553	0.0275567
COL25A1	4899.06	-0.377523	0.0981482	-3.84646	0.000119836	0.00701504
MYH10	5060.47	-0.384336	0.110346	-3.48302	0.000495789	0.0224594
STON2	17551.5	-0.393323	0.0909269	-4.32571	1.52e-05	0.00127395
GOSR2	1886.87	-0.396011	0.119924	-3.30218	0.00095936	0.0374969
FDFT1	2050.82	-0.399255	0.122934	-3.24772	0.00116335	0.0434816
ADAMTS14	1642.39	-0.408893	0.128035	-3.19361	0.00140505	0.0494855
PODXL	3725.14	-0.41666	0.103223	-4.03651	5.43e-05	0.00358508
MYO15B	4356.05	-0.419961	0.0985738	-4.26037	2.04e-05	0.00162512
KCNC4	1471.02	-0.420268	0.124953	-3.3634	0.000769894	0.0317483
SHANK3	4000.56	-0.42157	0.112028	-3.76306	0.000167846	0.00919566
PFAS	1776	-0.434252	0.125454	-3.46146	0.000537261	0.0239989
DAPK1	2829.92	-0.434764	0.110696	-3.92756	8.58e-05	0.00536639
CAPN2	2470	-0.437129	0.110596	-3.95249	7.73e-05	0.00490861
RPL37A	23377.7	-0.449772	0.0962275	-4.67404	2.95e-06	0.000326385
TSPAN18	2502.68	-0.450875	0.12477	-3.61366	0.00030191	0.0147728
FBRSL1	1663.92	-0.451185	0.122157	-3.69348	0.000221208	0.0116225
PLXND1	2641.63	-0.451253	0.121231	-3.72225	0.000197452	0.010534
DIPK1B	1321.9	-0.455339	0.133491	-3.41101	0.000647233	0.0276584
COL18A1	7041.82	-0.455593	0.102658	-4.43795	9.08e-06	0.000819928
NTRK3	3066.17	-0.457161	0.119352	-3.83035	0.000127962	0.00738952
OBSCN	3928.27	-0.465277	0.106784	-4.35717	1.32e-05	0.00113365
PLVAP	6928.73	-0.467632	0.101777	-4.59467	4.33e-06	0.000441004
STK25	1365.6	-0.469409	0.142348	-3.29762	0.000975076	0.0378802
SLC27A2	1749.85	-0.478975	0.126928	-3.7736	0.000160907	0.00892826
FCHO1	1014.27	-0.482874	0.143526	-3.36438	0.000767168	0.0317483
FASN	18020.4	-0.485995	0.119408	-4.07004	4.7e-05	0.00317164
BRF1	1210.9	-0.488821	0.141663	-3.45059	0.00055937	0.0245586
PLEKHG1	1123.33	-0.491899	0.153097	-3.21299	0.00131361	0.0474859
HLA-DMA	1164.5	-0.495391	0.148635	-3.33293	0.000859365	0.0345362
MS4A6A	2041.41	-0.504335	0.120916	-4.17096	3.03e-05	0.00219489
HLA-DPA1	1951.18	-0.505537	0.125687	-4.02217	5.77e-05	0.00379102
CKAP4	898.728	-0.505645	0.155916	-3.24306	0.00118255	0.0438158
ICAM3	2559.14	-0.507159	0.118155	-4.29234	1.77e-05	0.00141662
PPARA	882.33	-0.510797	0.14899	-3.4284	0.000607153	0.0263854
KLF1	1076.51	-0.512261	0.144858	-3.53628	0.000405798	0.0187134
MARCKSL1	2056.41	-0.512683	0.127873	-4.00931	6.09e-05	0.00396284
SCD	14998.5	-0.51652	0.126687	-4.07714	4.56e-05	0.00309261
BCAM	1697.79	-0.53049	0.1231	-4.30941	1.64e-05	0.00133792
COL23A1	2761.74	-0.530916	0.105858	-5.01537	5.29e-07	7e-05
EPHB4	1467.9	-0.535184	0.125867	-4.25197	2.12e-05	0.00166657
PIM2	1062.12	-0.542942	0.147629	-3.67774	0.000235309	0.0122628
LSS	1340.76	-0.546462	0.135242	-4.04063	5.33e-05	0.003541
PNPLA6	1139.9	-0.552602	0.164472	-3.35984	0.000779865	0.0319421
HDAC7	5203.45	-0.558668	0.0936984	-5.96241	2.49e-09	6.37e-07
ADAMTSL4	1143.11	-0.558835	0.14535	-3.84474	0.000120678	0.00703224
ZNF521	1100.82	-0.559667	0.144705	-3.86763	0.000109896	0.00654687
DHCR7	1024.71	-0.563745	0.157665	-3.57559	0.000349445	0.0165922
C3orf70	728.922	-0.56716	0.161215	-3.51804	0.000434744	0.0198342
OTOF	3129.43	-0.572148	0.133133	-4.29755	1.73e-05	0.00139243
TMCC2	712.093	-0.585531	0.181051	-3.23406	0.00122044	0.044831
MAGED1	1449.87	-0.591295	0.143326	-4.12553	3.7e-05	0.00259125
ITGAM	2079.31	-0.592694	0.114417	-5.18015	2.22e-07	3.19e-05
AGRN	1809.38	-0.593379	0.127253	-4.66297	3.12e-06	0.000338621
SPRED3	708.746	-0.601773	0.170076	-3.53826	0.000402769	0.0186984
DENND1A	702.505	-0.613323	0.162574	-3.77257	0.000161572	0.00892826
LAMA5	1362.42	-0.618561	0.138765	-4.45761	8.29e-06	0.000753551
HLA-DPB1	1548.39	-0.62338	0.138357	-4.50561	6.62e-06	0.000628497
LRFN4	695.384	-0.625999	0.175388	-3.56922	0.000358043	0.0169377
FSCN1	2130.61	-0.632188	0.12	-5.26825	1.38e-07	2.13e-05
LTBP4	2402.13	-0.633962	0.109055	-5.81321	6.13e-09	1.45e-06
STARD9	859.828	-0.636907	0.150039	-4.24496	2.19e-05	0.0016983
RHD	527.501	-0.652607	0.184485	-3.53745	0.000404014	0.0186984
REEP6	449.105	-0.671048	0.199646	-3.36119	0.000776072	0.0318886
HLA-DRA	6779.63	-0.677364	0.0968811	-6.99171	2.72e-12	1.39e-09
CIITA	3305.73	-0.67758	0.101246	-6.69243	2.19e-11	8.64e-09
COL14A1	454.5	-0.682095	0.213291	-3.19796	0.00138404	0.0492871
CD74	12128.2	-0.683263	0.0960974	-7.11012	1.16e-12	6.61e-10
CCR4	624.289	-0.686458	0.182369	-3.76413	0.000167133	0.00919566
PPP1R14A	2892.4	-0.688516	0.142387	-4.83554	1.33e-06	0.000163682
FAM171A1	1829.3	-0.689191	0.118061	-5.83756	5.3e-09	1.28e-06
TRIB2	961.421	-0.696218	0.152837	-4.5553	5.23e-06	0.000508057
ADAM28	1361.9	-0.698459	0.131616	-5.30678	1.12e-07	1.79e-05
LEPR	1290.12	-0.703707	0.169296	-4.15667	3.23e-05	0.0022929
MARCKS	455.718	-0.704764	0.19545	-3.60585	0.000311133	0.0150518
TNFRSF1B	579.26	-0.711292	0.179246	-3.96824	7.24e-05	0.00464124
RHCE	542.581	-0.718392	0.19109	-3.75945	0.000170286	0.00928962
FUT1	969.15	-0.728045	0.161373	-4.51156	6.44e-06	0.000615667
PMP22	919.891	-0.728457	0.174078	-4.18466	2.86e-05	0.00210424
MS4A3	2482.21	-0.742268	0.146064	-5.08179	3.74e-07	5.1e-05
HBA1	8330.37	-0.748859	0.110828	-6.75696	1.41e-11	6.11e-09
CEMIP2	2066.36	-0.752931	0.127358	-5.91191	3.38e-09	8.5e-07
GCNT2	694.349	-0.782862	0.163146	-4.79855	1.6e-06	0.000184588
TRIM6	360.559	-0.783843	0.21572	-3.63361	0.000279486	0.0139417
RHPN1	508.176	-0.796295	0.192648	-4.13342	3.57e-05	0.00251756
AHNAK	2663.64	-0.798841	0.116235	-6.87264	6.3e-12	2.99e-09
ITGB4	316.246	-0.798871	0.227979	-3.50414	0.000458083	0.0208249
NTN1	1215.27	-0.806853	0.141817	-5.6894	1.27e-08	2.77e-06
CISH	590.636	-0.807623	0.209324	-3.85824	0.000114208	0.00674722
CTSL	1160.08	-0.807802	0.14039	-5.754	8.72e-09	2e-06
PSD	253.905	-0.821975	0.248869	-3.30284	0.000957093	0.0374969
ARFGEF3	292.058	-0.82563	0.234049	-3.52759	0.000419357	0.0192694
HLA-DRB1	2238	-0.82688	0.126769	-6.52274	6.9e-11	2.46e-08
CASZ1	938.66	-0.829893	0.147097	-5.6418	1.68e-08	3.6e-06
RNF144A	415.939	-0.833667	0.229133	-3.63835	0.000274389	0.0138107
N4BP3	275.567	-0.839178	0.259695	-3.23141	0.00123183	0.0451201
SFRP5	994.923	-0.851902	0.15773	-5.40102	6.63e-08	1.16e-05
SPNS2	233.152	-0.878827	0.270689	-3.24664	0.00116778	0.0435201
PITX1	562.774	-0.895314	0.186552	-4.79928	1.59e-06	0.000184588
CYP4F22	251.029	-0.911228	0.266073	-3.42473	0.000615406	0.0266537
DIRAS1	210.721	-0.912476	0.274982	-3.31832	0.000905612	0.0359441
NIBAN2	921.812	-0.920744	0.149929	-6.14119	8.19e-10	2.5e-07
RRAS	243.01	-0.9245	0.257286	-3.59327	0.000326554	0.0156795
KRT72	341.99	-0.9254	0.218869	-4.2281	2.36e-05	0.00180918
ANK1	2144.53	-0.938788	0.149185	-6.2928	3.12e-10	9.75e-08
AIF1L	209.561	-0.96661	0.274419	-3.52239	0.000427682	0.0195817
PRR36	435.699	-0.972426	0.209211	-4.64806	3.35e-06	0.000357972
FREM1	800.288	-0.972758	0.161404	-6.02685	1.67e-09	4.55e-07
APOE	2083.8	-1.00022	0.139326	-7.17898	7.02e-13	4.29e-10
CFH	1634.23	-1.03396	0.143455	-7.20753	5.7e-13	3.84e-10
RAPGEF5	246.699	-1.03437	0.272895	-3.79037	0.000150422	0.00838439
GYPA	1230.5	-1.05771	0.149991	-7.05184	1.77e-12	9.43e-10
MGST1	329.146	-1.06966	0.247882	-4.3152	1.59e-05	0.00131889
SERPINF1	208.42	-1.08053	0.303709	-3.55778	0.000373998	0.0176274
TGM2	3449.16	-1.12305	0.128747	-8.72292	2.71e-18	4.97e-15
TNFRSF8	378.375	-1.14896	0.228182	-5.03529	4.77e-07	6.37e-05
HCN1	340.742	-1.16016	0.241486	-4.80423	1.55e-06	0.000182708
LIF	242.915	-1.17466	0.263343	-4.46056	8.17e-06	0.000748565
MMP2	364.026	-1.17683	0.216086	-5.44613	5.15e-08	9.71e-06
FARP1	1108.96	-1.18326	0.151848	-7.79238	6.58e-15	6.02e-12
TERT	170.781	-1.19105	0.305239	-3.90202	9.54e-05	0.0058236
LAMC3	920.771	-1.21405	0.152023	-7.98594	1.39e-15	1.63e-12
PRSS57	632.113	-1.22948	0.208745	-5.88988	3.86e-09	9.53e-07
CACNA1H	214.12	-1.22965	0.277717	-4.42771	9.52e-06	0.000847883
FMNL2	209.001	-1.27371	0.28377	-4.48855	7.17e-06	0.000668434
PTPRF	2250.95	-1.29477	0.148423	-8.72349	2.7e-18	4.97e-15
TTLL10	165.904	-1.32368	0.31658	-4.18118	2.9e-05	0.00212447
FOXO6	134.831	-1.38111	0.375785	-3.67528	0.00023759	0.0123316
SOX18	164.175	-1.45556	0.383405	-3.79639	0.000146816	0.00821916
NMU	141.104	-1.45955	0.332855	-4.38494	1.16e-05	0.00101626
CD52	721.379	-1.47799	0.166969	-8.85189	8.61e-19	2.21e-15
APOC1	191.94	-1.52142	0.324956	-4.68192	2.84e-06	0.000319601
TANC1	2239.38	-1.6071	0.130064	-12.3563	4.51e-35	5.78e-31
MS4A4A	320.351	-1.61825	0.292372	-5.53488	3.11e-08	6.34e-06
PCSK9	89.0096	-1.65697	0.483964	-3.42376	0.000617621	0.0266596
ID1	176.492	-1.71646	0.346354	-4.95579	7.2e-07	9.33e-05
LSP1	69.3901	-1.7291	0.476493	-3.6288	0.000284745	0.0140943
ITPR3	63.4746	-1.7587	0.521904	-3.36978	0.000752276	0.031334
AQP3	90.2994	-1.81314	0.457892	-3.95976	7.5e-05	0.00478516
STAC	122.007	-1.86962	0.364106	-5.13481	2.82e-07	3.95e-05
CA1	880.566	-1.90132	0.186474	-10.1961	2.06e-24	1.32e-20
KIF19	72.7813	-2.08383	0.469908	-4.43455	9.23e-06	0.00082715
SH3RF2	165.355	-2.14353	0.372222	-5.75875	8.47e-09	1.98e-06
EPAS1	385.484	-2.26276	0.270841	-8.35458	6.57e-17	1.05e-13
APOL4	110.386	-2.3194	0.438926	-5.28427	1.26e-07	2e-05
SCN9A	216.857	-2.43435	0.335633	-7.253	4.08e-13	2.9e-10
WNT9B	59.8797	-2.448	0.548081	-4.46648	7.95e-06	0.000733378
RNASE1	64.6573	-2.51735	0.506914	-4.96602	6.83e-07	8.94e-05
HLA-DOA	37.3563	-2.62864	0.70216	-3.74364	0.000181371	0.00981086
PTPN5	124.54	-3.40453	0.427468	-7.96443	1.66e-15	1.77e-12
DES	26.3905	-4.04867	0.928052	-4.36255	1.29e-05	0.00111359

## Sheet: Table S5
Motif Name	Consensus	P-value	Log P-value	q-value (Benjamini)	# of Target Sequences with Motif(of 3001)	% of Target Sequences with Motif	# of Background Sequences with Motif(of 43902)	% of Background Sequences with Motif
EWS:ERG-fusion(ETS)/CADO_ES1-EWS:ERG-ChIP-Seq(SRA014231)/Homer	ATTTCCTGTN	1e-05	-1.302e+01	0.0010	355.0	11.83%	4043.4	9.21%
c-Myc(bHLH)/LNCAP-cMyc-ChIP-Seq(Unpublished)/Homer	VCCACGTG	1e-05	-1.250e+01	0.0010	434.0	14.47%	5113.0	11.65%
Ets1-distal(ETS)/CD4+-PolII-ChIP-Seq(Barski_et_al.)/Homer	MACAGGAAGT	0.0001	-9.419e+00	0.0119	179.0	5.97%	1937.7	4.41%
CLOCK(bHLH)/Liver-Clock-ChIP-Seq(GSE39860)/Homer	GHCACGTG	0.001	-8.765e+00	0.0172	347.0	11.57%	4168.4	9.49%
n-Myc(bHLH)/mES-nMyc-ChIP-Seq(GSE11431)/Homer	VRCCACGTGG	0.001	-8.661e+00	0.0172	409.0	13.63%	5010.5	11.41%
NPAS(bHLH)/Liver-NPAS-ChIP-Seq(GSE39860)/Homer	NVCACGTG	0.001	-8.432e+00	0.0172	616.0	20.53%	7869.2	17.92%
HOXB13(Homeobox)/ProstateTumor-HOXB13-ChIP-Seq(GSE56288)/Homer	TTTTATKRGG	0.001	-7.592e+00	0.0317	321.0	10.70%	3893.7	8.87%
c-Myc(bHLH)/mES-cMyc-ChIP-Seq(GSE11431)/Homer	VVCCACGTGG	0.001	-7.524e+00	0.0317	243.0	8.10%	2857.4	6.51%
MNT(bHLH)/HepG2-MNT-ChIP-Seq(Encode)/Homer	DGCACACGTG	0.001	-7.497e+00	0.0317	406.0	13.53%	5051.2	11.51%
IRF8(IRF)/BMDM-IRF8-ChIP-Seq(GSE77884)/Homer	GRAASTGAAAST	0.01	-6.884e+00	0.0450	193.0	6.43%	2235.0	5.09%
OCT:OCT(POU,Homeobox)/NPC-Brn1-ChIP-Seq(GSE35496)/Homer	ATGAATATTCATGAG	0.01	-6.352e+00	0.0698	10.0	0.33%	43.2	0.10%
BMAL1(bHLH)/Liver-Bmal1-ChIP-Seq(GSE39860)/Homer	GNCACGTG	0.01	-5.997e+00	0.0912	671.0	22.37%	8866.7	20.20%
bHLHE40(bHLH)/HepG2-BHLHE40-ChIP-Seq(GSE31477)/Homer	KCACGTGMCN	0.01	-5.983e+00	0.0912	233.0	7.77%	2816.1	6.41%
Hoxd13(Homeobox)/ChickenMSG-Hoxd13.Flag-ChIP-Seq(GSE86088)/Homer	NCYAATAAAA	0.01	-5.842e+00	0.0913	447.0	14.90%	5749.8	13.10%
Usf2(bHLH)/C2C12-Usf2-ChIP-Seq(GSE36030)/Homer	GTCACGTGGT	0.01	-5.675e+00	0.1006	213.0	7.10%	2568.3	5.85%
NFkB-p50,p52(RHD)/Monocyte-p50-ChIP-Chip(Schreiber_et_al.)/Homer	GGGGGAATCCCC	0.01	-5.538e+00	0.1082	120.0	4.00%	1352.5	3.08%
Hoxa13(Homeobox)/ChickenMSG-Hoxa13.Flag-ChIP-Seq(GSE86088)/Homer	CYHATAAAAN	0.01	-5.442e+00	0.1121	682.0	22.73%	9082.7	20.69%
SpiB(ETS)/OCILY3-SPIB-ChIP-Seq(GSE56857)/Homer	AAAGRGGAAGTG	0.01	-5.408e+00	0.1121	173.0	5.77%	2052.1	4.67%
OCT:OCT(POU,Homeobox)/NPC-OCT6-ChIP-Seq(GSE43916)/Homer	YATGCATATRCATRT	0.01	-5.257e+00	0.1206	22.0	0.73%	168.4	0.38%
PU.1(ETS)/ThioMac-PU.1-ChIP-Seq(GSE21512)/Homer	AGAGGAAGTG	0.01	-5.069e+00	0.1384	302.0	10.07%	3817.6	8.70%
USF1(bHLH)/GM12878-Usf1-ChIP-Seq(GSE32465)/Homer	SGTCACGTGR	0.01	-5.011e+00	0.1397	308.0	10.27%	3904.6	8.89%
HIF-1b(HLH)/T47D-HIF1b-ChIP-Seq(GSE59937)/Homer	RTACGTGC	0.01	-4.924e+00	0.1454	627.0	20.90%	8364.2	19.05%
p73(p53)/Trachea-p73-ChIP-Seq(PRJNA310161)/Homer	NRRRCAWGTCCDGRCATGYY	0.01	-4.877e+00	0.1457	24.0	0.80%	196.6	0.45%
TATA-Box(TBP)/Promoter/Homer	CCTTTTAWAGSC	0.01	-4.874e+00	0.1457	485.0	16.17%	6372.7	14.52%
Oct4(POU,Homeobox)/mES-Oct4-ChIP-Seq(GSE11431)/Homer	ATTTGCATAW	0.01	-4.794e+00	0.1457	135.0	4.50%	1585.0	3.61%
Ptf1a(bHLH)/Panc1-Ptf1a-ChIP-Seq(GSE47459)/Homer	ACAGCTGTTN	0.01	-4.736e+00	0.1485	1173.0	39.10%	16205.7	36.91%
CDX4(Homeobox)/ZebrafishEmbryos-Cdx4.Myc-ChIP-Seq(GSE48254)/Homer	NGYCATAAAWCH	0.01	-4.641e+00	0.1573	248.0	8.27%	3113.5	7.09%
ELF5(ETS)/T47D-ELF5-ChIP-Seq(GSE30407)/Homer	ACVAGGAAGT	0.01	-4.609e+00	0.1573	471.0	15.70%	6204.3	14.13%

## Sheet: Table S6
Motif Name	Consensus	P-value	Log P-value	q-value (Benjamini)	# of Target Sequences with Motif(of 324)	% of Target Sequences with Motif	# of Background Sequences with Motif(of 45887)	% of Background Sequences with Motif
TATA-Box(TBP)/Promoter/Homer	CCTTTTAWAGSC	0.001	-8.789e+00	0.0671	72.0	22.22%	6681.2	14.56%
Twist(bHLH)/HMLE-TWIST1-ChIP-Seq(Chang_et_al)/Homer	VCAKCTGGNNNCCAGMTGBN	0.001	-8.346e+00	0.0671	14.0	4.32%	637.7	1.39%
Oct6(POU,Homeobox)/NPC-Pou3f1-ChIP-Seq(GSE35496)/Homer	WATGCAAATGAG	0.01	-6.767e+00	0.1688	21.0	6.48%	1395.9	3.04%
p53(p53)/mES-cMyc-ChIP-Seq(GSE11431)/Homer	ACATGCCCGGGCAT	0.01	-5.425e+00	0.4848	4.0	1.23%	90.4	0.20%
NFY(CCAAT)/Promoter/Homer	RGCCAATSRG	0.01	-5.066e+00	0.5552	84.0	25.93%	9202.8	20.05%
EWS:ERG-fusion(ETS)/CADO_ES1-EWS:ERG-ChIP-Seq(SRA014231)/Homer	ATTTCCTGTN	0.01	-4.647e+00	0.7034	43.0	13.27%	4208.6	9.17%

## Sheet: Table S7
geneName	baseMean	log2FoldChange	lfcSE	stat	pvalue	padj
HLA-A	4425.93	-0.536316	0.271484	-1.9755	0.0482117	0.389604
HLA-B	1723.52	-1.12389	0.279869	-4.01576	5,93×10^-05	0.00310037
HLA-C	3174.71	-0.705606	0.253914	-2.77892	0.00545407	0.102236
HLA-DMA	2544.17	-0.990221	0.232697	-4.25541	2,09×10^-05	0.00129713
HLA-DMB	328.244	-1.39666	0.334355	-4.17717	2,95×10^-05	0.00173821
HLA-DOA	96.9292	-3.01079	0.592792	-5.07899	3,79×10^-07	3,73×10^-05
HLA-DOB	375.252	0.794738	0.384154	2.0688	0.0385646	0.347344
HLA-DPA1	2829.28	-1.22103	0.246053	-4.96246	6,96×10^-07	6,49×10^-05
HLA-DPB1	2419.32	-1.31798	0.254076	-5.18733	2,13×10^-07	2,17×10^-05
HLA-DQA1	716.922	-2.4975	0.337473	-7.40059	1,36×10^-13	4,59×10^-11
HLA-DQA2	31.0736	-3.5019	0.926819	-3.77841	0.00015784	0.00702101
HLA-DQB1	1601.23	-1.31985	0.261931	-5.03894	4,68×10^-07	4,51×10^-05
HLA-DQB2	0.725946	-2.95642	4.85762	-0.608614	0.54278	NA
HLA-DRA	13364.1	-1.2328	0.210927	-5.84465	5,08×10^-09	7,17×10^-07
­­HLA-DRB1	4056.09	-1.14438	0.233986	-4.89079	1,00×10^-06	8,91×10^-05
HLA-DRB5	368.275	-1.41813	0.330955	-4.28497	1,83×10^-05	0.00115049
HLA-E	9519.93	-0.398986	0.224246	-1.77924	0.0752011	0.473264
HLA-F	3.51902	-0.646021	2.60243	-0.248237	0.803951	0.971656
HLA-G	27.0514	0.0476735	0.893382	0.0533629	0.957443	0.992893

## Sheet: Table S8
geneName	baseMean	log2FoldChange	lfcSE	stat	pvalue	padj
HLA-A	14100.3	-0.20312	0.0935133	-2.1721	0.0298484	0.0988005
HLA-B	25145.8	-0.373864	0.110067	-3.39668	0.00068208	0.00549037
HLA-C	8533.77	-0.181025	0.102951	-1.75837	0.0786844	0.197953
HLA-DMA	1468.79	-0.636852	0.144471	-4.40817	1,04×10^-05	0.00018516
HLA-DMB	808.27	-0.930558	0.187923	-4.9518	7,35×10^-07	1,99×10^-05
HLA-DOA	541.385	-0.653371	0.216232	-3.02162	0.00251422	0.0151831
HLA-DOB	24.9817	-0.672033	0.174764	-3.84539	0.00012036	0.00135786
HLA-DPA1	5136.89	-0.628247	0.189356	-3.31782	0.00090724	0.00688009
HLA-DPB1	3170.14	-0.661934	0.18209	-3.6352	0.00027777	0.00265712
HLA-DQA1	969.315	-0.988226	0.222626	-4.43896	9,04×10^-06	0.00016484
HLA-DQA2	208.515	-1.02714	0.321387	-3.19595	0.00139372	0.00961946
HLA-DQB1	2004.59	-0.756971	0.226633	-3.34007	0.00083757	0.00646865
HLA-DQB2	47.3355	-0.802311	0.292534	-2.74262	0.00609512	0.0298707
HLA-DRA	14981.7	-0.735714	0.182257	-4.03669	5,42×10^-05	0.00071031
HLA-DRB1	4656.66	-0.713163	0.18568	-3.84083	0.00012262	0.00137928
HLA-DRB5	1574.32	-0.997048	0.257682	-3.86929	0.00010915	0.00125835
HLA-E	10978.2	-0.33372	0.0929306	-3.59107	0.00032932	0.00305648
HLA-F	893.954	-0.373328	0.160373	-2.32787	0.019919	0.0736814
HLA-G	15.2318	-0.413118	0.1909	-2.16405	0.0304605	0.100307
